# Supplementary material for: Deciphering hierarchical organization of topologically associated domains through change-point testing
Source: BMC Bioinformatics. 2021 Apr 10;22:183. doi: 10.1186/s12859-021-04113-8 (PMC8037919; doi:10.1186/s12859-021-04113-8)
Supplement: Supplementary file 2 — Additional file 2. Including the predicted TAD boundaries of nine cell lines. [file 12859_2021_4113_MOESM2_ESM.xlsx]

## Sheet: Supplementary File2
Supplementary File2: Detailed information of predicted TADs of 9 cell lines.* notes the results of 7 cell lines based on the in situ Hi-C data (Rao et.al 2014). # notes the results of 2 cell lines based on the Hi-C data (Doxin et.al 2012). All TADs are listed from 5' to 3' along chromosomes. The Start position notes the left boundary of a TAD whose right boundary will be the Start position of nex…
*GM12878			*HMEC			*HUVEC			*IMR90			*K562			*KBM7			*NHEK			#IMR90			#HESC
Chr	Start	Order	Chr	Start	Order	Chr	Start	Order	Chr	Start	Order	Chr	Start	Order	Chr	Start	Order	Chr	Start	Order	Chr	Start	Order	Chr	Start	Order
1	50000	0	1	550000	0	1	125000	0	1	50000	0	1	50000	0	1	700000	0	1	75000	0	1	760000	0	1	760000	0
1	550000	2	1	825000	1	1	700000	1	1	700000	1	1	550000	2	1	825000	1	1	550000	1	1	1800000	1	1	1800000	1
1	700000	1	1	1225000	2	1	825000	1	1	825000	1	1	700000	1	1	1100000	1	1	800000	1	1	2360000	1	1	2160000	1
1	825000	1	1	1350000	1	1	1550000	1	1	1100000	2	1	825000	1	1	1350000	2	1	1350000	1	1	3000000	1	1	2840000	1
1	1100000	1	1	1675000	1	1	1675000	1	1	1225000	1	1	1100000	1	1	1675000	1	1	1675000	1	1	4360000	1	1	4040000	1
1	1550000	1	1	1875000	1	1	1850000	1	1	1550000	1	1	1575000	1	1	1875000	1	1	1875000	1	1	4560000	1	1	4360000	1
1	1675000	1	1	2100000	1	1	2100000	2	1	1675000	1	1	1700000	1	1	2325000	1	1	2100000	1	1	4840000	1	1	4800000	1
1	1875000	1	1	2325000	1	1	2325000	1	1	1850000	1	1	1850000	1	1	2575000	1	1	2325000	1	1	5040000	2	1	5000000	1
1	2225000	1	1	2525000	1	1	2575000	1	1	2100000	1	1	2575000	1	1	2700000	1	1	2575000	1	1	5280000	1	1	5280000	1
1	2575000	1	1	2675000	1	1	2700000	1	1	2325000	1	1	2725000	1	1	3175000	1	1	2700000	1	1	5680000	2	1	5760000	1
1	2700000	1	1	3325000	1	1	3175000	1	1	2575000	1	1	3075000	1	1	3350000	1	1	3100000	1	1	6640000	1	1	6320000	1
1	3025000	1	1	3775000	1	1	3350000	1	1	2700000	1	1	3350000	1	1	3675000	2	1	3350000	1	1	7080000	1	1	6600000	1
1	3375000	1	1	4000000	1	1	3650000	1	1	3075000	1	1	3700000	1	1	3850000	1	1	3650000	1	1	7320000	1	1	6920000	1
1	3850000	1	1	4625000	1	1	3850000	1	1	3375000	1	1	3850000	1	1	4000000	1	1	3850000	1	1	8120000	1	1	7320000	1
1	4000000	1	1	4975000	1	1	4000000	1	1	3650000	2	1	4000000	1	1	4300000	1	1	4000000	1	1	8640000	1	1	8080000	1
1	4400000	1	1	5625000	2	1	4375000	1	1	3825000	1	1	4225000	1	1	4750000	1	1	4400000	1	1	10640000	1	1	8640000	1
1	4900000	1	1	5900000	1	1	4750000	1	1	4000000	1	1	4500000	1	1	5200000	1	1	5125000	1	1	11360000	1	1	9760000	1
1	5250000	1	1	6050000	1	1	5125000	1	1	4350000	1	1	4975000	1	1	5750000	1	1	6050000	1	1	12000000	1	1	10640000	1
1	5750000	1	1	6300000	1	1	5625000	1	1	4650000	1	1	5325000	1	1	6150000	1	1	6500000	1	1	12440000	1	1	11000000	1
1	6050000	1	1	6500000	1	1	5900000	1	1	5000000	1	1	5750000	1	1	6750000	1	1	6700000	1	1	12760000	1	1	11440000	1
1	6375000	1	1	6700000	1	1	6100000	1	1	5250000	1	1	6175000	1	1	7200000	1	1	7125000	1	1	13760000	1	1	11960000	1
1	6750000	1	1	7700000	1	1	6500000	1	1	5650000	1	1	6725000	1	1	7800000	1	1	7700000	1	1	13960000	1	1	12440000	2
1	6875000	1	1	8000000	1	1	6700000	1	1	5925000	1	1	6900000	1	1	8075000	2	1	8000000	1	1	14360000	1	1	12800000	1
1	7175000	2	1	8175000	1	1	6900000	1	1	6050000	1	1	7150000	1	1	8375000	1	1	8175000	1	1	14640000	1	1	13800000	1
1	7475000	1	1	8425000	1	1	7525000	1	1	6300000	1	1	7575000	1	1	8925000	1	1	8425000	1	1	15320000	1	1	14360000	1
1	7700000	2	1	8925000	1	1	7725000	1	1	6500000	1	1	7725000	1	1	9650000	1	1	8925000	1	1	15720000	1	1	15040000	1
1	8000000	1	1	9275000	1	1	8025000	1	1	6700000	1	1	8025000	2	1	9975000	1	1	9175000	3	1	16680000	1	1	15760000	1
1	8150000	1	1	9650000	1	1	8150000	1	1	6900000	1	1	8200000	1	1	10500000	1	1	9300000	2	1	17400000	2	1	16720000	1
1	8425000	1	1	9975000	1	1	8400000	1	1	7350000	1	1	8425000	1	1	10775000	1	1	9650000	1	1	18080000	1	1	17720000	1
1	8725000	1	1	10525000	1	1	8700000	1	1	7725000	1	1	8700000	1	1	11050000	1	1	9925000	1	1	18560000	1	1	18320000	1
1	8950000	1	1	10650000	1	1	8950000	1	1	8025000	1	1	8925000	1	1	11575000	1	1	10225000	2	1	19280000	1	1	20480000	3
1	9400000	1	1	11075000	1	1	9325000	1	1	8150000	1	1	9100000	1	1	12150000	1	1	10500000	1	1	19920000	1	1	21200000	2
1	9600000	1	1	11875000	1	1	9450000	1	1	8400000	1	1	9450000	1	1	12275000	2	1	10850000	1	1	20320000	1	1	23160000	1
1	9850000	2	1	12100000	1	1	9675000	1	1	8700000	1	1	9650000	1	1	12525000	1	1	11075000	1	1	20840000	1	1	23520000	1
1	9975000	1	1	12300000	1	1	9850000	1	1	8950000	1	1	10050000	1	1	12875000	1	1	11825000	1	1	21160000	1	1	24280000	1
1	10375000	1	1	12625000	3	1	10150000	1	1	9650000	1	1	10350000	1	1	13000000	1	1	12075000	1	1	21880000	1	1	24880000	2
1	10525000	1	1	12750000	2	1	10500000	1	1	10500000	1	1	10550000	1	1	13775000	1	1	12300000	1	1	23920000	1	1	25200000	3
1	10825000	1	1	12875000	1	1	10825000	1	1	10825000	1	1	10875000	1	1	14150000	2	1	12725000	1	1	24520000	2	1	25640000	1
1	11025000	1	1	13000000	1	1	11050000	1	1	11075000	1	1	11025000	1	1	14825000	1	1	12850000	1	1	25440000	1	1	26720000	1
1	11450000	1	1	13675000	1	1	11350000	1	1	11325000	1	1	11250000	1	1	15850000	1	1	12975000	1	1	25840000	1	1	28480000	1
1	11850000	1	1	13800000	1	1	11500000	1	1	11525000	1	1	11550000	1	1	16400000	1	1	13675000	1	1	27360000	1	1	28880000	1
1	12150000	1	1	14325000	1	1	11700000	2	1	11700000	1	1	11700000	1	1	16575000	1	1	13800000	1	1	27960000	1	1	29800000	1
1	12300000	1	1	14825000	1	1	11850000	1	1	11975000	1	1	11875000	1	1	16825000	1	1	14300000	1	1	28720000	1	1	30160000	1
1	12500000	1	1	15325000	1	1	12100000	1	1	12300000	1	1	12150000	1	1	17250000	1	1	14725000	1	1	29120000	1	1	30760000	1
1	12725000	1	1	15450000	1	1	12350000	1	1	12600000	1	1	12350000	1	1	17500000	2	1	15450000	1	1	29440000	1	1	31200000	2
1	12850000	1	1	15650000	2	1	12550000	1	1	12725000	1	1	12600000	1	1	17825000	1	1	15800000	1	1	29840000	1	1	31440000	1
1	12975000	1	1	15825000	1	1	12775000	1	1	12875000	1	1	12850000	1	1	18375000	1	1	16100000	1	1	30200000	1	1	32560000	1
1	13775000	1	1	16100000	1	1	12900000	1	1	13800000	1	1	12975000	1	1	19100000	1	1	16350000	1	1	30760000	1	1	34000000	1
1	14025000	1	1	16400000	1	1	13200000	2	1	14050000	1	1	13775000	1	1	20100000	1	1	16750000	1	1	30960000	1	1	34200000	1
1	14300000	1	1	16575000	1	1	13650000	3	1	14175000	1	1	14050000	1	1	20600000	1	1	17075000	1	1	31480000	1	1	34560000	1
1	14600000	1	1	16800000	1	1	13775000	1	1	14625000	1	1	14300000	1	1	20900000	1	1	17200000	1	1	32440000	1	1	34760000	1
1	14825000	1	1	17275000	1	1	14075000	1	1	14825000	1	1	14625000	1	1	21525000	1	1	17325000	1	1	33400000	1	1	35560000	1
1	15150000	1	1	17400000	1	1	14475000	1	1	15325000	1	1	14825000	1	1	21675000	1	1	17750000	1	1	34160000	1	1	36040000	1
1	15425000	1	1	17775000	1	1	14800000	1	1	15450000	1	1	15150000	1	1	22425000	1	1	17950000	1	1	34360000	2	1	37000000	2
1	15550000	1	1	17975000	1	1	15300000	1	1	15850000	1	1	15425000	1	1	22575000	1	1	18425000	1	1	34640000	1	1	38600000	1
1	15825000	1	1	18350000	1	1	15425000	2	1	16100000	1	1	15800000	1	1	22850000	1	1	18900000	1	1	35480000	1	1	38920000	2
1	16075000	2	1	18900000	1	1	15550000	1	1	16375000	1	1	16200000	2	1	23150000	2	1	19225000	1	1	35880000	1	1	39320000	1
1	16200000	1	1	19200000	1	1	15850000	1	1	16575000	1	1	16800000	1	1	23300000	1	1	19450000	1	1	36680000	1	1	39720000	1
1	16825000	1	1	19425000	1	1	16075000	1	1	16800000	1	1	17250000	1	1	24100000	1	1	19625000	1	1	37200000	1	1	40880000	1
1	17275000	1	1	19600000	1	1	16375000	1	1	17400000	2	1	17500000	1	1	24250000	1	1	20025000	1	1	38120000	3	1	42000000	1
1	17525000	1	1	20025000	1	1	16575000	1	1	17525000	1	1	17975000	1	1	24375000	1	1	20200000	1	1	38480000	2	1	42200000	1
1	17975000	1	1	20200000	1	1	16825000	1	1	17750000	1	1	18125000	1	1	24575000	1	1	20850000	1	1	38680000	1	1	42560000	2
1	18275000	1	1	21000000	1	1	17225000	1	1	17950000	1	1	18500000	1	1	24975000	1	1	21000000	1	1	39280000	1	1	43400000	1
1	18675000	1	1	21550000	1	1	17375000	2	1	18175000	1	1	18750000	1	1	25175000	2	1	21225000	2	1	39720000	1	1	44280000	1
1	19075000	1	1	21700000	1	1	17500000	1	1	18625000	1	1	18925000	1	1	25300000	3	1	21525000	1	1	40880000	2	1	44760000	1
1	19200000	1	1	21975000	1	1	17775000	1	1	18875000	3	1	19075000	3	1	25575000	1	1	22000000	1	1	41240000	1	1	45400000	2
1	19325000	1	1	22400000	1	1	17975000	1	1	19075000	2	1	19575000	2	1	25750000	1	1	22400000	1	1	41920000	1	1	47080000	1
1	19625000	1	1	22550000	1	1	18275000	2	1	19200000	1	1	19875000	1	1	26025000	1	1	22550000	2	1	42200000	1	1	47840000	1
1	19875000	1	1	23025000	1	1	18425000	1	1	19525000	1	1	20000000	1	1	26150000	2	1	23300000	1	1	42640000	2	1	48160000	1
1	20150000	2	1	23300000	1	1	18900000	1	1	19650000	1	1	20175000	2	1	26350000	1	1	23625000	1	1	44280000	1	1	48600000	1
1	20325000	1	1	23625000	1	1	19200000	1	1	19900000	1	1	20350000	1	1	26800000	1	1	23850000	2	1	44680000	1	1	48880000	1
1	20700000	1	1	23875000	2	1	19575000	1	1	20025000	1	1	20600000	1	1	27250000	1	1	24100000	1	1	45400000	1	1	49360000	1
1	21000000	1	1	24075000	1	1	19900000	1	1	20225000	1	1	20825000	1	1	27750000	2	1	24250000	1	1	45760000	1	1	49560000	2
1	21400000	1	1	24250000	1	1	20025000	2	1	20400000	1	1	21075000	1	1	28100000	1	1	24375000	1	1	46040000	2	1	49880000	1
1	21525000	1	1	24375000	1	1	20150000	1	1	20625000	1	1	21425000	1	1	28550000	1	1	24750000	1	1	47040000	1	1	50080000	2
1	21650000	1	1	24750000	1	1	20350000	1	1	20825000	1	1	21550000	1	1	29075000	1	1	24975000	1	1	47560000	1	1	51160000	1
1	21850000	1	1	24975000	1	1	20700000	1	1	20975000	1	1	21700000	1	1	29550000	1	1	25175000	1	1	47800000	1	1	51920000	1
1	22300000	2	1	25175000	1	1	20825000	1	1	21375000	1	1	21825000	1	1	29875000	1	1	25300000	2	1	48600000	1	1	53800000	1
1	22425000	1	1	25550000	1	1	20975000	1	1	21525000	1	1	22000000	1	1	30025000	1	1	25575000	1	1	49400000	1	1	54600000	1
1	22550000	1	1	25850000	1	1	21425000	1	1	21725000	1	1	22225000	1	1	30500000	1	1	25750000	1	1	49640000	1	1	55280000	1
1	22875000	1	1	26150000	1	1	21550000	1	1	22000000	1	1	22425000	1	1	31075000	1	1	26025000	1	1	49960000	1	1	55920000	1
1	23150000	1	1	26350000	1	1	21700000	1	1	22200000	1	1	22550000	1	1	31200000	1	1	26150000	1	1	50240000	2	1	56440000	1
1	23300000	1	1	26800000	1	1	21825000	2	1	22425000	1	1	22850000	1	1	31400000	1	1	26350000	1	1	50800000	3	1	57520000	1
1	23500000	1	1	27275000	1	1	22000000	1	1	22550000	1	1	23150000	1	1	31625000	1	1	26800000	1	1	51240000	1	1	57760000	1
1	23800000	2	1	27725000	1	1	22350000	1	1	22850000	1	1	23275000	2	1	32025000	1	1	27275000	1	1	51920000	1	1	58160000	1
1	23925000	3	1	27950000	2	1	22575000	1	1	23300000	1	1	23450000	1	1	32300000	1	1	27725000	1	1	53840000	1	1	58360000	2
1	24250000	1	1	28075000	1	1	22850000	1	1	23450000	2	1	23725000	1	1	32625000	1	1	27975000	2	1	54560000	1	1	58600000	1
1	24375000	1	1	28400000	1	1	23300000	1	1	23625000	1	1	24025000	1	1	32875000	1	1	28100000	1	1	55280000	1	1	59280000	1
1	24575000	1	1	28575000	1	1	23450000	1	1	24100000	1	1	24250000	1	1	33325000	1	1	28375000	1	1	55920000	1	1	59480000	2
1	24975000	1	1	28950000	1	1	23700000	2	1	24250000	1	1	24375000	1	1	33950000	1	1	28575000	1	1	56240000	1	1	59720000	3
1	25575000	1	1	29100000	1	1	24075000	1	1	24375000	1	1	24725000	1	1	34350000	1	1	28700000	2	1	56480000	1	1	60680000	1
1	25750000	1	1	29500000	1	1	24250000	1	1	24575000	1	1	25075000	1	1	34875000	1	1	28950000	1	1	57400000	1	1	60920000	1
1	26025000	1	1	29875000	1	1	24375000	1	1	24975000	1	1	25225000	2	1	35300000	1	1	29100000	1	1	57760000	1	1	61240000	1
1	26175000	1	1	30025000	1	1	24600000	1	1	25175000	1	1	25550000	1	1	35425000	1	1	29550000	1	1	58040000	1	1	61520000	1
1	26650000	1	1	30175000	1	1	25350000	1	1	25400000	1	1	25750000	1	1	36000000	1	1	29875000	1	1	59280000	1	1	61760000	1
1	26775000	1	1	31075000	1	1	25550000	1	1	25550000	1	1	26025000	1	1	36275000	1	1	30025000	1	1	59640000	1	1	62920000	2
1	27050000	1	1	31200000	1	1	25850000	1	1	25750000	1	1	26150000	1	1	36550000	1	1	30150000	1	1	60200000	2	1	63360000	3
1	27250000	1	1	31425000	1	1	26150000	1	1	26025000	1	1	26800000	1	1	36875000	1	1	30475000	1	1	60400000	3	1	63560000	4
1	27500000	1	1	31650000	1	1	26625000	1	1	26175000	1	1	27000000	1	1	37350000	1	1	31075000	1	1	60680000	1	1	64120000	1
1	28100000	1	1	31850000	1	1	26800000	1	1	26350000	1	1	27250000	1	1	37700000	2	1	31200000	1	1	61040000	2	1	65640000	1
1	28450000	1	1	32025000	1	1	27075000	1	1	26625000	1	1	27875000	1	1	38775000	1	1	31425000	1	1	61480000	1	1	66440000	1
1	28575000	1	1	32275000	1	1	27250000	1	1	26800000	1	1	29550000	1	1	39175000	1	1	31650000	1	1	61760000	2	1	66640000	1
1	28775000	1	1	32450000	2	1	27500000	2	1	27050000	1	1	29675000	2	1	39300000	2	1	31850000	1	1	61960000	1	1	67280000	2
1	29275000	1	1	32575000	1	1	28050000	1	1	27250000	1	1	29875000	1	1	39450000	1	1	32025000	2	1	62840000	1	1	67640000	1
1	29575000	1	1	32850000	1	1	28425000	1	1	27850000	1	1	30025000	1	1	39850000	1	1	32275000	1	1	63440000	1	1	67880000	2
1	29875000	1	1	33125000	2	1	28575000	1	1	28000000	1	1	30500000	1	1	40250000	1	1	32550000	1	1	64040000	1	1	68200000	1
1	30025000	1	1	33325000	1	1	28950000	1	1	28125000	1	1	30625000	1	1	40525000	2	1	32675000	2	1	64240000	1	1	68440000	1
1	30450000	1	1	33550000	1	1	29300000	1	1	28575000	1	1	31050000	1	1	40650000	1	1	32850000	1	1	64800000	1	1	68960000	1
1	30750000	1	1	33950000	1	1	29550000	1	1	28950000	1	1	31175000	1	1	41075000	1	1	33275000	1	1	65800000	1	1	69280000	1
1	31050000	2	1	34100000	1	1	29875000	1	1	29325000	1	1	31400000	1	1	41500000	1	1	33550000	1	1	66080000	1	1	69520000	2
1	31175000	1	1	34500000	1	1	30025000	1	1	29550000	1	1	31750000	1	1	41725000	1	1	34100000	1	1	66440000	2	1	69840000	1
1	31425000	1	1	35050000	1	1	30400000	1	1	29875000	1	1	31975000	1	1	41975000	1	1	34500000	1	1	66640000	1	1	70240000	1
1	31550000	1	1	35225000	2	1	30750000	1	1	30025000	1	1	32100000	1	1	42200000	1	1	34825000	1	1	67560000	2	1	70560000	1
1	32025000	1	1	35350000	1	1	31075000	2	1	30425000	1	1	32900000	1	1	42625000	1	1	35225000	1	1	68160000	1	1	70880000	1
1	32550000	1	1	35650000	1	1	31200000	1	1	30775000	1	1	33025000	1	1	43050000	1	1	35450000	2	1	68440000	1	1	71720000	1
1	32750000	1	1	36325000	1	1	31500000	1	1	31200000	1	1	33450000	1	1	43600000	1	1	35650000	1	1	69160000	1	1	72120000	1
1	32900000	1	1	36525000	1	1	31825000	1	1	31500000	1	1	33575000	2	1	44075000	1	1	35900000	1	1	69440000	1	1	72600000	1
1	33075000	1	1	36900000	1	1	32025000	1	1	31750000	1	1	33800000	1	1	44325000	2	1	36300000	1	1	69720000	1	1	73200000	1
1	33450000	1	1	37025000	2	1	32275000	1	1	32100000	1	1	34100000	1	1	44525000	1	1	36550000	1	1	70240000	1	1	73520000	2
1	33975000	1	1	37200000	1	1	32550000	1	1	32550000	1	1	34450000	1	1	45000000	1	1	36925000	1	1	70560000	1	1	73720000	1
1	34375000	1	1	37900000	1	1	32875000	1	1	32850000	1	1	34800000	1	1	45175000	1	1	37225000	1	1	71040000	1	1	74160000	1
1	34500000	1	1	38150000	2	1	33025000	1	1	33000000	1	1	35050000	1	1	45775000	1	1	37625000	1	1	71640000	1	1	74400000	2
1	34875000	1	1	38275000	3	1	33325000	1	1	33325000	1	1	35250000	1	1	46600000	1	1	37925000	1	1	72120000	1	1	74600000	1
1	35000000	1	1	38450000	1	1	33550000	1	1	33550000	1	1	35400000	1	1	46775000	1	1	38300000	1	1	72760000	1	1	75320000	1
1	35325000	1	1	38725000	1	1	33775000	1	1	33825000	1	1	35725000	1	1	47225000	1	1	38475000	1	1	73000000	2	1	75600000	2
1	35725000	1	1	39200000	2	1	33950000	1	1	33950000	1	1	36025000	1	1	47625000	1	1	38875000	1	1	73320000	1	1	75800000	3
1	36150000	1	1	39325000	1	1	34100000	1	1	34100000	1	1	36300000	1	1	48550000	1	1	39325000	1	1	73760000	1	1	76120000	1
1	36325000	2	1	39550000	1	1	34400000	1	1	34400000	2	1	36650000	2	1	48725000	2	1	39525000	1	1	74000000	1	1	76600000	1
1	36750000	1	1	39675000	1	1	34725000	1	1	34525000	1	1	36950000	1	1	48950000	1	1	39900000	2	1	74480000	1	1	76880000	1
1	36900000	1	1	40025000	1	1	35225000	1	1	34825000	1	1	37250000	1	1	49300000	1	1	40250000	1	1	74680000	1	1	77200000	1
1	37350000	1	1	40225000	1	1	35350000	2	1	35225000	1	1	37625000	1	1	49700000	1	1	40525000	1	1	75280000	1	1	77600000	1
1	37700000	1	1	40525000	1	1	35500000	1	1	35650000	1	1	37900000	1	1	50500000	1	1	40650000	2	1	75640000	1	1	77840000	1
1	37925000	1	1	40650000	1	1	35900000	1	1	36150000	1	1	38475000	1	1	50900000	1	1	40925000	1	1	76360000	1	1	78640000	1
1	38475000	1	1	40975000	1	1	36300000	1	1	36300000	1	1	38675000	2	1	51200000	1	1	41050000	1	1	76640000	1	1	79160000	1
1	38625000	1	1	41300000	1	1	36550000	1	1	36550000	1	1	38850000	1	1	51825000	1	1	41450000	1	1	78640000	2	1	79360000	1
1	38900000	1	1	41475000	1	1	36925000	1	1	36675000	2	1	39125000	1	1	52325000	1	1	41725000	1	1	79280000	1	1	79640000	1
1	39300000	1	1	41725000	1	1	37250000	1	1	36900000	1	1	39300000	1	1	52875000	1	1	41925000	1	1	79560000	1	1	79840000	1
1	39700000	1	1	41950000	1	1	37625000	1	1	37200000	1	1	39675000	1	1	53150000	1	1	42600000	1	1	79920000	2	1	80320000	2
1	39875000	1	1	42525000	1	1	37900000	1	1	37525000	1	1	40250000	1	1	53575000	1	1	43050000	1	1	80120000	3	1	80600000	1
1	40225000	1	1	43100000	1	1	38175000	2	1	37900000	1	1	40550000	1	1	53700000	1	1	43250000	1	1	80360000	4	1	80800000	1
1	40500000	1	1	43250000	1	1	38500000	1	1	38275000	2	1	40725000	1	1	54100000	1	1	43675000	1	1	80680000	1	1	81280000	1
1	40650000	1	1	43650000	1	1	38675000	1	1	38475000	1	1	41075000	1	1	54525000	1	1	44000000	2	1	80880000	1	1	81640000	1
1	40975000	1	1	43925000	1	1	38900000	1	1	38725000	1	1	41475000	1	1	54800000	1	1	44125000	1	1	81240000	1	1	82080000	1
1	41250000	1	1	44525000	1	1	39175000	1	1	39025000	1	1	41700000	1	1	55400000	1	1	44525000	1	1	81440000	1	1	82440000	1
1	41475000	1	1	45000000	1	1	39350000	1	1	39300000	1	1	41975000	1	1	55525000	2	1	45000000	1	1	81880000	1	1	82680000	2
1	41675000	1	1	45175000	1	1	39625000	1	1	39625000	2	1	42350000	1	1	55750000	1	1	45175000	1	1	82160000	2	1	82880000	1
1	42025000	1	1	46050000	1	1	40050000	1	1	40050000	1	1	42575000	2	1	56050000	1	1	46075000	1	1	82440000	1	1	83160000	1
1	42325000	1	1	46450000	1	1	40525000	1	1	40225000	1	1	42850000	1	1	56700000	1	1	46475000	1	1	82760000	1	1	83360000	1
1	43075000	1	1	46700000	1	1	40650000	1	1	40525000	1	1	43200000	1	1	57300000	1	1	46650000	1	1	83040000	1	1	83760000	1
1	43475000	1	1	46825000	1	1	40925000	1	1	40650000	1	1	43500000	1	1	57450000	1	1	46900000	1	1	83360000	1	1	83960000	1
1	43625000	2	1	47200000	1	1	41050000	1	1	40900000	1	1	43775000	1	1	58075000	1	1	47225000	1	1	83720000	1	1	84360000	1
1	43775000	1	1	47650000	1	1	41350000	2	1	41025000	2	1	44075000	1	1	59200000	1	1	47650000	1	1	84120000	1	1	84560000	1
1	44050000	2	1	47850000	1	1	41475000	1	1	41350000	1	1	44350000	1	1	59550000	1	1	47850000	1	1	84560000	1	1	84920000	1
1	44325000	1	1	48200000	1	1	41700000	1	1	41475000	1	1	44725000	1	1	60100000	1	1	48575000	1	1	84920000	2	1	85680000	3
1	44550000	1	1	48550000	1	1	42000000	1	1	41700000	1	1	45000000	1	1	60250000	1	1	48700000	2	1	86320000	1	1	86120000	4
1	44925000	1	1	48725000	1	1	42325000	1	1	41975000	1	1	45125000	1	1	60900000	1	1	48950000	1	1	88000000	1	1	86360000	2
1	45175000	1	1	48950000	1	1	42900000	1	1	42175000	1	1	45500000	2	1	61350000	1	1	49375000	1	1	88200000	2	1	88040000	1
1	45775000	1	1	49400000	1	1	43450000	1	1	42325000	1	1	45775000	3	1	61725000	1	1	49900000	1	1	88440000	1	1	88520000	3
1	46050000	1	1	49950000	1	1	43675000	1	1	42850000	1	1	46100000	1	1	62175000	1	1	50250000	1	1	89480000	1	1	90560000	2
1	46175000	1	1	50475000	1	1	43925000	1	1	43250000	1	1	46250000	1	1	62600000	1	1	50700000	1	1	89920000	1	1	91320000	1
1	46575000	1	1	50825000	1	1	44525000	1	1	43450000	1	1	46600000	1	1	62900000	1	1	50825000	1	1	90880000	2	1	91920000	1
1	46700000	1	1	51175000	1	1	44925000	1	1	43675000	1	1	46775000	1	1	63300000	1	1	51800000	1	1	91160000	1	1	92400000	2
1	46850000	1	1	51750000	1	1	45175000	1	1	43900000	1	1	47200000	1	1	63550000	1	1	52275000	1	1	91880000	1	1	92680000	1
1	47225000	1	1	52325000	1	1	45500000	1	1	44500000	1	1	47325000	1	1	64025000	1	1	52500000	1	1	92400000	1	1	93200000	2
1	47625000	1	1	52500000	1	1	45675000	2	1	44925000	1	1	47625000	1	1	64375000	1	1	52825000	1	1	92680000	2	1	93760000	1
1	48075000	1	1	52850000	1	1	46050000	1	1	45175000	1	1	48000000	2	1	64725000	1	1	53175000	1	1	93080000	1	1	94400000	1
1	48425000	2	1	53175000	1	1	46250000	1	1	45500000	1	1	48575000	1	1	65700000	1	1	53575000	1	1	93720000	2	1	95920000	1
1	48725000	1	1	53575000	1	1	46450000	2	1	46050000	1	1	48725000	2	1	66675000	1	1	53700000	1	1	95000000	1	1	96280000	1
1	48950000	1	1	53700000	1	1	46800000	1	1	46175000	1	1	48950000	1	1	66950000	2	1	53900000	1	1	95280000	1	1	96480000	1
1	49425000	1	1	53875000	1	1	47225000	1	1	46575000	1	1	49225000	1	1	67200000	3	1	54275000	1	1	95960000	1	1	96840000	1
1	49725000	1	1	54300000	1	1	47625000	1	1	46700000	2	1	49650000	1	1	67850000	1	1	55325000	1	1	96280000	3	1	97400000	2
1	50175000	1	1	55325000	1	1	47850000	1	1	46825000	1	1	50000000	1	1	67975000	1	1	55525000	1	1	96600000	2	1	97640000	1
1	50475000	1	1	55550000	1	1	48025000	1	1	47200000	1	1	50250000	2	1	68250000	2	1	55725000	1	1	96800000	1	1	98040000	1
1	50800000	1	1	55750000	1	1	48350000	1	1	47325000	2	1	50475000	1	1	68375000	1	1	56075000	1	1	97320000	1	1	98560000	1
1	50950000	2	1	56050000	1	1	48575000	1	1	47625000	1	1	50800000	1	1	68950000	1	1	56575000	1	1	97680000	1	1	98800000	2
1	51200000	1	1	56775000	1	1	49025000	1	1	48025000	1	1	50950000	1	1	69100000	1	1	57275000	1	1	98000000	1	1	99280000	1
1	51500000	1	1	57050000	2	1	49425000	1	1	48500000	1	1	51375000	1	1	70225000	1	1	57550000	1	1	98200000	2	1	99600000	1
1	51675000	1	1	57275000	1	1	49800000	1	1	48875000	1	1	51675000	2	1	70625000	1	1	58025000	1	1	98520000	1	1	99800000	1
1	52150000	1	1	57525000	1	1	49925000	2	1	49000000	1	1	52000000	1	1	71000000	1	1	59000000	1	1	99200000	1	1	100200000	1
1	52325000	1	1	58225000	1	1	50250000	1	1	49350000	1	1	52525000	1	1	71525000	1	1	59250000	1	1	99560000	1	1	100400000	1
1	53025000	1	1	58550000	1	1	50500000	1	1	49750000	1	1	52675000	2	1	72150000	1	1	59675000	1	1	100600000	1	1	100880000	1
1	53250000	1	1	58750000	2	1	50800000	1	1	50025000	1	1	52825000	1	1	72325000	1	1	60200000	1	1	100800000	1	1	101400000	1
1	53575000	1	1	58950000	1	1	50925000	1	1	50275000	1	1	53025000	1	1	73350000	1	1	60450000	1	1	101560000	1	1	101920000	1
1	53700000	1	1	59150000	1	1	51375000	1	1	50625000	2	1	53150000	1	1	74050000	2	1	61075000	1	1	102000000	1	1	102320000	1
1	53875000	1	1	59525000	1	1	51700000	1	1	50800000	1	1	53575000	1	1	74450000	3	1	61300000	1	1	102320000	1	1	102520000	1
1	54050000	2	1	60425000	1	1	52150000	1	1	50950000	1	1	53725000	2	1	75225000	1	1	61525000	1	1	102520000	2	1	103000000	1
1	54250000	1	1	60600000	1	1	52375000	1	1	51225000	1	1	53875000	1	1	75700000	1	1	61675000	1	1	102720000	3	1	103360000	1
1	54850000	1	1	61125000	1	1	52500000	2	1	51500000	1	1	54050000	1	1	76950000	1	1	62250000	1	1	103080000	1	1	103560000	1
1	55200000	1	1	61300000	1	1	52625000	1	1	51650000	2	1	54525000	1	1	77600000	1	1	62375000	1	1	103560000	1	1	104120000	1
1	55450000	1	1	61500000	1	1	53575000	1	1	51775000	1	1	54850000	1	1	78275000	1	1	62575000	1	1	104120000	1	1	104520000	1
1	55850000	1	1	61650000	1	1	53700000	1	1	52150000	1	1	55325000	1	1	78600000	1	1	62925000	1	1	104480000	1	1	104960000	2
1	56225000	1	1	62250000	1	1	53875000	1	1	52325000	1	1	55525000	3	1	78775000	1	1	63250000	1	1	104920000	1	1	105320000	1
1	56575000	1	1	62375000	1	1	54300000	1	1	52500000	1	1	55750000	2	1	79250000	1	1	63575000	1	1	105240000	1	1	105520000	1
1	56750000	1	1	62600000	1	1	54525000	1	1	52625000	1	1	55900000	1	1	79375000	1	1	64000000	1	1	105480000	1	1	105920000	1
1	57075000	1	1	62925000	1	1	54850000	1	1	52850000	1	1	56325000	1	1	80600000	1	1	64500000	1	1	105720000	2	1	106320000	2
1	57300000	1	1	63275000	1	1	55325000	1	1	53050000	1	1	56750000	1	1	81725000	1	1	64725000	1	1	105920000	1	1	106720000	1
1	57675000	1	1	63525000	1	1	55500000	1	1	53175000	2	1	56975000	1	1	82650000	1	1	64850000	1	1	106240000	1	1	107120000	1
1	58050000	2	1	63975000	1	1	56150000	1	1	53575000	1	1	57275000	1	1	83450000	2	1	65325000	1	1	106640000	1	1	107360000	1
1	58250000	1	1	64325000	1	1	56575000	1	1	53700000	1	1	57400000	2	1	83600000	1	1	65500000	1	1	107000000	1	1	107720000	1
1	58750000	1	1	64725000	1	1	56800000	1	1	53875000	2	1	57675000	1	1	83975000	1	1	67225000	1	1	107320000	1	1	108320000	1
1	58900000	2	1	64850000	1	1	57050000	1	1	54100000	1	1	57800000	1	1	84350000	1	1	67400000	2	1	107720000	1	1	108560000	1
1	59200000	1	1	65300000	1	1	57300000	1	1	54300000	1	1	58200000	1	1	84800000	1	1	67675000	3	1	108280000	1	1	108840000	1
1	59400000	1	1	65500000	1	1	57550000	1	1	54525000	1	1	58775000	1	1	85425000	1	1	67975000	1	1	108560000	1	1	109840000	1
1	59650000	1	1	65900000	2	1	57975000	1	1	54775000	1	1	59200000	1	1	85725000	1	1	68300000	1	1	108840000	1	1	111480000	1
1	59950000	1	1	66175000	1	1	58225000	1	1	54950000	1	1	59425000	1	1	86100000	1	1	68925000	1	1	109040000	1	1	112280000	1
1	60275000	1	1	66350000	2	1	58750000	1	1	55500000	1	1	59575000	1	1	86725000	1	1	69400000	1	1	109840000	1	1	113840000	2
1	60500000	1	1	66675000	1	1	58950000	1	1	55750000	1	1	59850000	1	1	86850000	1	1	69750000	1	1	111160000	1	1	114520000	1
1	60900000	1	1	67225000	1	1	59200000	1	1	56150000	1	1	60275000	1	1	87550000	1	1	70225000	1	1	111480000	1	1	114920000	1
1	61275000	1	1	67700000	1	1	59475000	1	1	56475000	1	1	60700000	1	1	87825000	1	1	70675000	1	1	112040000	1	1	115160000	1
1	61800000	1	1	67975000	1	1	59625000	1	1	56800000	1	1	61125000	1	1	88200000	1	1	70975000	1	1	112400000	1	1	115640000	1
1	62100000	1	1	68250000	1	1	60025000	1	1	57300000	1	1	61275000	1	1	88975000	1	1	71300000	1	1	112720000	1	1	116240000	1
1	62225000	1	1	68925000	1	1	60300000	1	1	57450000	1	1	61575000	1	1	89100000	2	1	71550000	1	1	113440000	2	1	116720000	1
1	62775000	1	1	69050000	2	1	60425000	2	1	57900000	1	1	61800000	1	1	89350000	1	1	71725000	1	1	113760000	1	1	117160000	1
1	62900000	1	1	69500000	1	1	60600000	3	1	58325000	1	1	62300000	1	1	89925000	1	1	72500000	1	1	114520000	1	1	117600000	2
1	63025000	1	1	69950000	1	1	60900000	1	1	58850000	1	1	62625000	1	1	90500000	1	1	72875000	2	1	114880000	2	1	118040000	3
1	63250000	1	1	70225000	1	1	61275000	1	1	59200000	1	1	62900000	1	1	90800000	1	1	73075000	3	1	115640000	1	1	118720000	1
1	63550000	1	1	70375000	2	1	61525000	1	1	59400000	1	1	63025000	1	1	91875000	1	1	73575000	1	1	116680000	1	1	118920000	2
1	64050000	1	1	70650000	3	1	61650000	1	1	59725000	1	1	63300000	1	1	92400000	1	1	74025000	1	1	117160000	1	1	119120000	1
1	64300000	1	1	71000000	1	1	62050000	1	1	59950000	1	1	63525000	1	1	92775000	1	1	74750000	1	1	118000000	1	1	120320000	1
1	64525000	1	1	71425000	3	1	62625000	1	1	60250000	1	1	63850000	1	1	93300000	1	1	75200000	1	1	118280000	2	1	120840000	1
1	65125000	1	1	71550000	2	1	62900000	1	1	60425000	1	1	64050000	1	1	93475000	1	1	75325000	1	1	118520000	3	1	121080000	1
1	65400000	1	1	71700000	3	1	63050000	1	1	60900000	1	1	64400000	1	1	94025000	1	1	75700000	1	1	118720000	1	1	141360000	1
1	65900000	1	1	72050000	1	1	63300000	1	1	61275000	1	1	64725000	2	1	94375000	1	1	75950000	1	1	119080000	1	1	142400000	1
1	66550000	1	1	72325000	2	1	63525000	1	1	61725000	1	1	65000000	1	1	94600000	1	1	76250000	1	1	119360000	1	1	143560000	1
1	66675000	1	1	72625000	3	1	63850000	2	1	62125000	1	1	65300000	1	1	94975000	1	1	76900000	1	1	120080000	1	1	143840000	1
1	66925000	1	1	73400000	1	1	64025000	1	1	62350000	1	1	65775000	1	1	95275000	1	1	77600000	1	1	120360000	1	1	144400000	1
1	67200000	1	1	74025000	1	1	64225000	1	1	62625000	1	1	66225000	1	1	95575000	1	1	78150000	1	1	120880000	1	1	144960000	1
1	67575000	1	1	74275000	1	1	64475000	1	1	62900000	1	1	66625000	1	1	96300000	1	1	78425000	1	1	121080000	1	1	145200000	1
1	67800000	1	1	74475000	1	1	64700000	1	1	63075000	1	1	67550000	1	1	97400000	2	1	78600000	1	1	141320000	1	1	145880000	1
1	68325000	1	1	75100000	1	1	64975000	1	1	63250000	1	1	67850000	1	1	97750000	1	1	78950000	1	1	143560000	1	1	147280000	1
1	68575000	2	1	75225000	1	1	65300000	2	1	63475000	1	1	67975000	1	1	99175000	1	1	79150000	1	1	143840000	1	1	147520000	1
1	68700000	1	1	75575000	3	1	65575000	1	1	63975000	1	1	68100000	1	1	99900000	1	1	79675000	1	1	144160000	2	1	148120000	1
1	68975000	1	1	75700000	2	1	65900000	1	1	64275000	1	1	68275000	2	1	100200000	1	1	80150000	1	1	144400000	1	1	148440000	1
1	69450000	1	1	75825000	1	1	66375000	1	1	64450000	1	1	68400000	1	1	100925000	2	1	80675000	1	1	144960000	1	1	150560000	2
1	69800000	1	1	76350000	1	1	66825000	1	1	64725000	1	1	68700000	1	1	101350000	1	1	81000000	1	1	145280000	3	1	150920000	1
1	70600000	1	1	77125000	1	1	67100000	1	1	65050000	1	1	68975000	1	1	102100000	1	1	81600000	1	1	145560000	2	1	151360000	2
1	70750000	1	1	77600000	1	1	67575000	1	1	65300000	1	1	69350000	1	1	102900000	1	1	82525000	1	1	145880000	1	1	153400000	1
1	71000000	1	1	78025000	1	1	67850000	1	1	65500000	1	1	69675000	1	1	103525000	1	1	82750000	1	1	147280000	1	1	154960000	1
1	71425000	1	1	78425000	2	1	67975000	1	1	65900000	1	1	69975000	1	1	103775000	1	1	83225000	1	1	147480000	1	1	155680000	1
1	71725000	1	1	78700000	3	1	68100000	1	1	66700000	2	1	70475000	1	1	104000000	1	1	83600000	1	1	148080000	1	1	156840000	1
1	72200000	1	1	79150000	1	1	68575000	2	1	66825000	1	1	70825000	1	1	104125000	1	1	83950000	1	1	148480000	1	1	157160000	1
1	72550000	1	1	79400000	1	1	68850000	1	1	67225000	1	1	71300000	1	1	104300000	1	1	84375000	1	1	149800000	1	1	157720000	1
1	72875000	1	1	79875000	1	1	69375000	1	1	67525000	1	1	71550000	1	1	104600000	1	1	84600000	1	1	151160000	1	1	158320000	1
1	73475000	1	1	80300000	1	1	69800000	1	1	67850000	1	1	71950000	1	1	105150000	1	1	84775000	1	1	151680000	1	1	158640000	1
1	74025000	1	1	80625000	2	1	70050000	1	1	67975000	2	1	72425000	1	1	105850000	1	1	85425000	1	1	151960000	1	1	159160000	1
1	74425000	2	1	80750000	1	1	70425000	1	1	68100000	1	1	72750000	1	1	106375000	1	1	85725000	1	1	152960000	1	1	159680000	1
1	74825000	1	1	81525000	1	1	70800000	1	1	68900000	1	1	73100000	1	1	106500000	2	1	86175000	1	1	153400000	1	1	160120000	1
1	75100000	2	1	81675000	2	1	71000000	1	1	69325000	1	1	73425000	1	1	107075000	1	1	86650000	1	1	153720000	2	1	160400000	1
1	75800000	3	1	82000000	1	1	71400000	1	1	69675000	1	1	73925000	1	1	107950000	1	1	86850000	1	1	154560000	1	1	160640000	1
1	76175000	1	1	82275000	1	1	71525000	1	1	70025000	1	1	74325000	1	1	108300000	1	1	87200000	1	1	155200000	1	1	161280000	1
1	76975000	1	1	82700000	1	1	71775000	1	1	70425000	1	1	74700000	1	1	108750000	1	1	87575000	1	1	156000000	1	1	162000000	1
1	77400000	1	1	83100000	1	1	72225000	1	1	70775000	1	1	75100000	1	1	109025000	1	1	87700000	2	1	156240000	1	1	162200000	3
1	77925000	1	1	83450000	1	1	72875000	1	1	71000000	1	1	75225000	1	1	109225000	1	1	88200000	1	1	156680000	1	1	162520000	2
1	78250000	1	1	83600000	1	1	73275000	1	1	71400000	1	1	75500000	1	1	109725000	1	1	89150000	1	1	157080000	1	1	162760000	1
1	78600000	1	1	83975000	1	1	73725000	1	1	71525000	1	1	75650000	1	1	110025000	2	1	89400000	1	1	157720000	1	1	164000000	1
1	78750000	1	1	84350000	1	1	73975000	1	1	71850000	1	1	75925000	1	1	110450000	1	1	89600000	1	1	159160000	1	1	164520000	1
1	79050000	2	1	85050000	1	1	74475000	1	1	72225000	1	1	76175000	1	1	110575000	1	1	89925000	1	1	160160000	1	1	165600000	1
1	79200000	1	1	85425000	1	1	74775000	1	1	72725000	1	1	76325000	1	1	110800000	1	1	90250000	1	1	160480000	1	1	167160000	1
1	79525000	1	1	85750000	1	1	75450000	1	1	72975000	1	1	76675000	1	1	111175000	1	1	90475000	1	1	161280000	1	1	168600000	3
1	80150000	1	1	86175000	1	1	75700000	1	1	73525000	1	1	77000000	1	1	111750000	1	1	90775000	1	1	161560000	1	1	168840000	2
1	80400000	1	1	86875000	1	1	75950000	1	1	73700000	2	1	77475000	1	1	112000000	1	1	91300000	1	1	162000000	1	1	169040000	1
1	81100000	1	1	87225000	1	1	76550000	1	1	74025000	1	1	77775000	1	1	112250000	1	1	91625000	2	1	162280000	1	1	169400000	1
1	82000000	1	1	87575000	1	1	76875000	1	1	74325000	1	1	78000000	1	1	112600000	1	1	91900000	1	1	162560000	1	1	169840000	2
1	82125000	1	1	87700000	1	1	77275000	1	1	74750000	1	1	78225000	1	1	112925000	1	1	92400000	1	1	162960000	1	1	170120000	3
1	82700000	1	1	88275000	1	1	77600000	2	1	75225000	1	1	78600000	1	1	113675000	1	1	92775000	1	1	163720000	1	1	170480000	1
1	83075000	1	1	88575000	1	1	77775000	1	1	75550000	1	1	78925000	1	1	113875000	1	1	93125000	1	1	163960000	1	1	171240000	1
1	83600000	1	1	89075000	1	1	78425000	1	1	75900000	1	1	79625000	1	1	114250000	1	1	93300000	1	1	164680000	1	1	171800000	1
1	83975000	1	1	89425000	1	1	78575000	1	1	76175000	1	1	80100000	1	1	114500000	1	1	93475000	1	1	164880000	2	1	172200000	1
1	84300000	1	1	89600000	1	1	78775000	1	1	76525000	1	1	80550000	1	1	114775000	1	1	93750000	1	1	165160000	1	1	172680000	1
1	84725000	1	1	89925000	1	1	79150000	1	1	76900000	1	1	80850000	1	1	115300000	1	1	94425000	1	1	165560000	1	1	173280000	1
1	84975000	1	1	90250000	1	1	79525000	1	1	77100000	1	1	81425000	1	1	115600000	1	1	94550000	1	1	166120000	1	1	173880000	1
1	85625000	1	1	90475000	1	1	79750000	1	1	77475000	1	1	81800000	1	1	116150000	1	1	94925000	1	1	167000000	1	1	174200000	1
1	85875000	1	1	90925000	1	1	80250000	1	1	77600000	1	1	82200000	1	1	116650000	1	1	95300000	1	1	167400000	1	1	174520000	1
1	86375000	1	1	91175000	1	1	80400000	1	1	77850000	1	1	82550000	1	1	117075000	1	1	95525000	1	1	168360000	3	1	174880000	1
1	86800000	1	1	91500000	1	1	81000000	1	1	78575000	1	1	83000000	1	1	117200000	1	1	95750000	1	1	168600000	2	1	175320000	1
1	87400000	1	1	91950000	1	1	81225000	1	1	78750000	1	1	83450000	1	1	117625000	1	1	96100000	1	1	168880000	1	1	175640000	2
1	87575000	1	1	92125000	1	1	81650000	1	1	79100000	1	1	83575000	1	1	118150000	1	1	97050000	1	1	169080000	2	1	175840000	1
1	87700000	1	1	92425000	1	1	82125000	1	1	79450000	1	1	83950000	1	1	118475000	1	1	97275000	2	1	170480000	1	1	177080000	1
1	88050000	1	1	93225000	1	1	82650000	1	1	79775000	1	1	84375000	1	1	118900000	2	1	97400000	1	1	171360000	1	1	177840000	1
1	88275000	1	1	93625000	1	1	82850000	2	1	80200000	1	1	84525000	1	1	119400000	1	1	97750000	1	1	171560000	2	1	178240000	2
1	88750000	1	1	94025000	1	1	83100000	1	1	80350000	1	1	84775000	1	1	119550000	2	1	98775000	1	1	171800000	1	1	180080000	1
1	89100000	1	1	94300000	1	1	83450000	1	1	81000000	1	1	84975000	1	1	119775000	3	1	98950000	1	1	172200000	2	1	180480000	2
1	89350000	1	1	94925000	1	1	83600000	1	1	81475000	1	1	85250000	1	1	120100000	1	1	99150000	1	1	172720000	1	1	181920000	1
1	89675000	1	1	95300000	1	1	83950000	1	1	81600000	1	1	85625000	1	1	120525000	1	1	99425000	1	1	173880000	1	1	182320000	1
1	89925000	1	1	95525000	1	1	84375000	1	1	82125000	1	1	85750000	2	1	120650000	1	1	99750000	1	1	174320000	1	1	182680000	1
1	90150000	1	1	95725000	1	1	84700000	1	1	82525000	1	1	86100000	1	1	121150000	1	1	100225000	1	1	174880000	1	1	183240000	1
1	90475000	1	1	96125000	2	1	85000000	1	1	82850000	2	1	86550000	1	1	121500000	1	1	100350000	1	1	175400000	1	1	183720000	1
1	90925000	1	1	96250000	1	1	85425000	1	1	83025000	1	1	86750000	1	1	142450000	1	1	100925000	1	1	175640000	2	1	184120000	1
1	91375000	1	1	96700000	1	1	85825000	1	1	83450000	1	1	87200000	2	1	143125000	2	1	101375000	1	1	175960000	1	1	184680000	1
1	91650000	1	1	97025000	1	1	86175000	1	1	83575000	1	1	87400000	1	1	143300000	1	1	101650000	1	1	176240000	2	1	185000000	1
1	91950000	1	1	97375000	1	1	86575000	1	1	83950000	1	1	87575000	1	1	144000000	1	1	101775000	2	1	177040000	1	1	185760000	1
1	92225000	1	1	97750000	1	1	86850000	1	1	84350000	1	1	87800000	1	1	144125000	1	1	101925000	1	1	179440000	1	1	185960000	1
1	92400000	1	1	98375000	1	1	87025000	2	1	84775000	1	1	88250000	1	1	144825000	1	1	102525000	1	1	180000000	1	1	186360000	1
1	92725000	1	1	98950000	1	1	87200000	1	1	85000000	1	1	88750000	1	1	145000000	2	1	103200000	1	1	180440000	1	1	186560000	3
1	93025000	1	1	99250000	1	1	87400000	1	1	85400000	1	1	88975000	1	1	145125000	1	1	103525000	1	1	180880000	1	1	186800000	2
1	93300000	1	1	99450000	1	1	87575000	1	1	85725000	1	1	89225000	2	1	145375000	1	1	103775000	1	1	181080000	2	1	187120000	1
1	93550000	1	1	100075000	1	1	87875000	1	1	85850000	1	1	89350000	1	1	145600000	1	1	104000000	1	1	181400000	1	1	187480000	1
1	93850000	1	1	100225000	2	1	88250000	1	1	86100000	1	1	89625000	1	1	145750000	1	1	104150000	1	1	182080000	1	1	187800000	1
1	94025000	2	1	100350000	1	1	88450000	1	1	86450000	1	1	89900000	1	1	146375000	1	1	104300000	1	1	182400000	1	1	188040000	2
1	94150000	1	1	100950000	2	1	88750000	1	1	86575000	1	1	90150000	1	1	146500000	1	1	104875000	1	1	182680000	1	1	188280000	1
1	94375000	1	1	101375000	1	1	89100000	1	1	87400000	1	1	90375000	1	1	146750000	2	1	105300000	1	1	183680000	1	1	189120000	1
1	94600000	1	1	101775000	1	1	89400000	1	1	87575000	1	1	90500000	1	1	147075000	1	1	105650000	1	1	184280000	1	1	189320000	2
1	95025000	1	1	101900000	1	1	89675000	1	1	87700000	1	1	90825000	1	1	147400000	1	1	106050000	1	1	185040000	1	1	189640000	1
1	95575000	1	1	102325000	1	1	89925000	1	1	88075000	1	1	91175000	1	1	147725000	1	1	106450000	1	1	185560000	1	1	189920000	1
1	95725000	2	1	102725000	1	1	90200000	1	1	88350000	1	1	91400000	1	1	147850000	1	1	107075000	1	1	186000000	1	1	190400000	1
1	96150000	1	1	102975000	1	1	90500000	1	1	88725000	1	1	91975000	1	1	148825000	1	1	107300000	1	1	186240000	1	1	190880000	1
1	96525000	1	1	103475000	1	1	90900000	1	1	89100000	1	1	92125000	1	1	149025000	1	1	107700000	1	1	186600000	1	1	191720000	3
1	96975000	1	1	103775000	1	1	91175000	1	1	89400000	1	1	92400000	1	1	149250000	1	1	108325000	1	1	186960000	1	1	191920000	2
1	97400000	2	1	104000000	1	1	91325000	1	1	89600000	1	1	92575000	1	1	149850000	1	1	108700000	1	1	187240000	1	1	192160000	1
1	97800000	1	1	104125000	1	1	91975000	1	1	89925000	1	1	92925000	1	1	150200000	1	1	109025000	1	1	187600000	1	1	192400000	1
1	98150000	1	1	104300000	1	1	92125000	1	1	90175000	2	1	93300000	1	1	150650000	1	1	109225000	1	1	188000000	1	1	192960000	1
1	98525000	1	1	104475000	1	1	92400000	1	1	90475000	1	1	93550000	1	1	150975000	1	1	109475000	1	1	188200000	1	1	193240000	1
1	99300000	1	1	105175000	1	1	92600000	1	1	90775000	1	1	94025000	1	1	151600000	1	1	109725000	1	1	189160000	1	1	193480000	1
1	99875000	1	1	105775000	1	1	92950000	1	1	91225000	1	1	94175000	1	1	152000000	1	1	110075000	1	1	189600000	1	1	193840000	1
1	100150000	1	1	106375000	1	1	93250000	1	1	91500000	1	1	94375000	1	1	152175000	1	1	110575000	1	1	190000000	1	1	194240000	1
1	100325000	1	1	106975000	1	1	93675000	2	1	91925000	1	1	94600000	1	1	152825000	1	1	111050000	1	1	190320000	1	1	194440000	2
1	100700000	1	1	107550000	1	1	94025000	1	1	92250000	1	1	95000000	1	1	153450000	1	1	111200000	1	1	190920000	2	1	194760000	1
1	101000000	1	1	107675000	1	1	94200000	1	1	92400000	1	1	95625000	2	1	153975000	1	1	111675000	2	1	191880000	1	1	195360000	1
1	101175000	2	1	108175000	1	1	94375000	1	1	92575000	1	1	95750000	1	1	154150000	1	1	111975000	1	1	192240000	1	1	195920000	1
1	101350000	1	1	108300000	1	1	94975000	1	1	92775000	1	1	96125000	1	1	154575000	1	1	112300000	1	1	192480000	1	1	196480000	1
1	101575000	1	1	108700000	1	1	95550000	1	1	92975000	1	1	96300000	1	1	155175000	1	1	112625000	1	1	192840000	1	1	196840000	1
1	101975000	1	1	109025000	1	1	95725000	2	1	93300000	1	1	96600000	1	1	155325000	1	1	112925000	1	1	193080000	1	1	197200000	1
1	102100000	1	1	109225000	1	1	96125000	1	1	93550000	1	1	97050000	1	1	155725000	1	1	113250000	1	1	193400000	1	1	197560000	1
1	102575000	1	1	109475000	1	1	96425000	1	1	94025000	1	1	97325000	2	1	156050000	1	1	113625000	1	1	193880000	1	1	198040000	1
1	103200000	1	1	109725000	1	1	96800000	2	1	94375000	1	1	97750000	1	1	156325000	1	1	113800000	1	1	194280000	3	1	198280000	1
1	103550000	1	1	110025000	1	1	96925000	1	1	94600000	1	1	98225000	1	1	156600000	1	1	114300000	1	1	194520000	2	1	199880000	2
1	103775000	1	1	110600000	1	1	97900000	1	1	94925000	1	1	98675000	1	1	156925000	1	1	114475000	1	1	194720000	1	1	200200000	1
1	104000000	1	1	110725000	2	1	98150000	1	1	95100000	1	1	99100000	1	1	157150000	1	1	114850000	1	1	194960000	1	1	200440000	2
1	104125000	1	1	111050000	1	1	98400000	1	1	95275000	1	1	99350000	1	1	157900000	2	1	115600000	1	1	195240000	1	1	200760000	1
1	104300000	1	1	111350000	2	1	98775000	1	1	95550000	1	1	99875000	1	1	158125000	1	1	115775000	1	1	195960000	1	1	201240000	1
1	104525000	1	1	111575000	4	1	98950000	1	1	95725000	1	1	100050000	1	1	158925000	1	1	116150000	1	1	196440000	1	1	202520000	1
1	105475000	1	1	111725000	3	1	99150000	2	1	96075000	1	1	100225000	1	1	159100000	3	1	116325000	2	1	196640000	1	1	203360000	1
1	105925000	1	1	111975000	1	1	99450000	1	1	96375000	2	1	100425000	1	1	159225000	4	1	116600000	1	1	197280000	1	1	204200000	1
1	106775000	1	1	112300000	1	1	99775000	1	1	96700000	1	1	100750000	1	1	159625000	2	1	116850000	1	1	197480000	1	1	204840000	1
1	107050000	1	1	112425000	2	1	100075000	1	1	97050000	1	1	100925000	1	1	159750000	1	1	117075000	1	1	198040000	1	1	205560000	1
1	107500000	1	1	112925000	1	1	100225000	1	1	97500000	2	1	101125000	1	1	160050000	1	1	117200000	1	1	198280000	1	1	206760000	1
1	107700000	1	1	113250000	1	1	100375000	1	1	97875000	1	1	101350000	1	1	160350000	1	1	117600000	1	1	199400000	1	1	207120000	1
1	107975000	1	1	113625000	1	1	100775000	1	1	98150000	1	1	101650000	1	1	160600000	1	1	117875000	2	1	199880000	1	1	207400000	1
1	108100000	1	1	113775000	1	1	100925000	1	1	98700000	1	1	101850000	1	1	161150000	1	1	118450000	1	1	200120000	1	1	207600000	1
1	108300000	1	1	114225000	2	1	101200000	1	1	98950000	1	1	102100000	1	1	161400000	1	1	118575000	1	1	200800000	1	1	208240000	2
1	108550000	1	1	114500000	1	1	101350000	1	1	99400000	1	1	102575000	1	1	161675000	1	1	119175000	1	1	201240000	1	1	208920000	1
1	108750000	1	1	114875000	1	1	101525000	1	1	99825000	1	1	103125000	1	1	162025000	2	1	119550000	1	1	202040000	1	1	209160000	1
1	109025000	1	1	115275000	1	1	101925000	1	1	100075000	1	1	103600000	1	1	162375000	1	1	119975000	1	1	202720000	1	1	209720000	1
1	109225000	1	1	115500000	1	1	102175000	1	1	100225000	1	1	103775000	1	1	162825000	1	1	120100000	2	1	203840000	2	1	210400000	1
1	110025000	1	1	116150000	1	1	102575000	1	1	100350000	1	1	104000000	1	1	163300000	1	1	120450000	1	1	204200000	1	1	210800000	1
1	110450000	1	1	116625000	1	1	102975000	1	1	100925000	2	1	104125000	1	1	163600000	1	1	120575000	1	1	204720000	1	1	211960000	1
1	110600000	2	1	117100000	1	1	103350000	1	1	101250000	1	1	104300000	1	1	164425000	1	1	120725000	1	1	205440000	1	1	213240000	2
1	110800000	1	1	117450000	1	1	103650000	2	1	101375000	1	1	104650000	1	1	165075000	1	1	121150000	1	1	206080000	1	1	213600000	1
1	111225000	1	1	117600000	1	1	103775000	1	1	101525000	1	1	105075000	1	1	165575000	2	1	121500000	1	1	206280000	1	1	214320000	1
1	111675000	1	1	117875000	1	1	104000000	1	1	101775000	1	1	105600000	1	1	165900000	1	1	142450000	1	1	206960000	1	1	214680000	1
1	112375000	1	1	118475000	1	1	104150000	1	1	101900000	1	1	106000000	1	1	166175000	1	1	142700000	2	1	207280000	1	1	215240000	1
1	112600000	1	1	118600000	1	1	104300000	1	1	102625000	1	1	106375000	1	1	166700000	1	1	143125000	1	1	207640000	2	1	215520000	1
1	112875000	1	1	118900000	1	1	104675000	1	1	102875000	1	1	106575000	2	1	166825000	1	1	143250000	1	1	208440000	1	1	215760000	1
1	113050000	2	1	119425000	1	1	104950000	1	1	103225000	1	1	106975000	1	1	167550000	1	1	143425000	2	1	208720000	2	1	216040000	1
1	113250000	4	1	119550000	4	1	105500000	1	1	103550000	2	1	107500000	1	1	167675000	2	1	144850000	1	1	209080000	1	1	216240000	1
1	113475000	3	1	119800000	3	1	105825000	2	1	103775000	1	1	107625000	1	1	167825000	1	1	145000000	2	1	210440000	1	1	216680000	1
1	113650000	1	1	119975000	2	1	106025000	1	1	104000000	1	1	108000000	1	1	168200000	1	1	145125000	1	1	211280000	1	1	216880000	1
1	113825000	1	1	120125000	1	1	106425000	1	1	104125000	1	1	108300000	1	1	168800000	1	1	145375000	1	1	211760000	1	1	217280000	1
1	114225000	1	1	120525000	1	1	106975000	1	1	104300000	1	1	108550000	1	1	169400000	1	1	145600000	1	1	213200000	1	1	217520000	1
1	114525000	1	1	120650000	1	1	107375000	1	1	104600000	1	1	108750000	1	1	169825000	1	1	145750000	1	1	213600000	1	1	217720000	2
1	114675000	1	1	121150000	1	1	107950000	1	1	105125000	1	1	109025000	1	1	170325000	1	1	145875000	1	1	214120000	2	1	218720000	1
1	114875000	1	1	121500000	1	1	108275000	1	1	105600000	1	1	109600000	1	1	171575000	1	1	146375000	1	1	214360000	1	1	219120000	1
1	115050000	1	1	142450000	1	1	108500000	1	1	106025000	1	1	110475000	1	1	172700000	1	1	146500000	1	1	214640000	1	1	219560000	2
1	115325000	1	1	143075000	2	1	108700000	1	1	106400000	1	1	110600000	2	1	173025000	1	1	146725000	2	1	215200000	1	1	219880000	1
1	115600000	2	1	143200000	1	1	109025000	1	1	107050000	1	1	110850000	1	1	173500000	1	1	146925000	1	1	215480000	2	1	220080000	1
1	115925000	1	1	144000000	1	1	109375000	1	1	107500000	1	1	111050000	1	1	174200000	2	1	147400000	1	1	215680000	1	1	220480000	1
1	116650000	1	1	144125000	1	1	109600000	1	1	108550000	1	1	111175000	1	1	175000000	1	1	147725000	1	1	217080000	1	1	221000000	2
1	116925000	1	1	144850000	1	1	109900000	1	1	108750000	1	1	111450000	1	1	175625000	1	1	147850000	1	1	217280000	2	1	221800000	1
1	117100000	1	1	145125000	1	1	110025000	1	1	109025000	1	1	111725000	1	1	175875000	1	1	148825000	1	1	217520000	1	1	222600000	1
1	117350000	1	1	145375000	1	1	110425000	1	1	109225000	1	1	112100000	1	1	176300000	1	1	149025000	1	1	217800000	1	1	222960000	1
1	117675000	1	1	145600000	1	1	110625000	1	1	109600000	1	1	112325000	1	1	177125000	1	1	149250000	1	1	218720000	1	1	223920000	1
1	118050000	1	1	145750000	1	1	110800000	1	1	109900000	1	1	112450000	1	1	177700000	1	1	149725000	1	1	219280000	1	1	224640000	1
1	118175000	1	1	146375000	1	1	111150000	1	1	110025000	1	1	112775000	1	1	178000000	1	1	149850000	1	1	219840000	2	1	225520000	1
1	118475000	1	1	146500000	1	1	111350000	1	1	110600000	1	1	113475000	1	1	178275000	1	1	150200000	1	1	220200000	1	1	225960000	1
1	118900000	1	1	146775000	1	1	111725000	1	1	110950000	1	1	113675000	1	1	178475000	2	1	151000000	1	1	221600000	3	1	226880000	1
1	119400000	1	1	146950000	1	1	111850000	2	1	111225000	1	1	113825000	1	1	178975000	1	1	151200000	1	1	222120000	2	1	227080000	1
1	119550000	1	1	147400000	1	1	112250000	1	1	111725000	1	1	114075000	1	1	179800000	2	1	151375000	2	1	222320000	1	1	228160000	2
1	119775000	1	1	147725000	1	1	112575000	1	1	112000000	1	1	114225000	1	1	180450000	1	1	151875000	1	1	223880000	2	1	230520000	1
1	119925000	2	1	147850000	1	1	112875000	1	1	112325000	1	1	114500000	1	1	180850000	1	1	152000000	1	1	224520000	1	1	230720000	2
1	120450000	1	1	148525000	1	1	113250000	2	1	112450000	1	1	114775000	1	1	181150000	1	1	152450000	1	1	225000000	1	1	231000000	1
1	120575000	2	1	149025000	1	1	113475000	1	1	112775000	2	1	115025000	1	1	181575000	1	1	153125000	1	1	225520000	1	1	231800000	1
1	120700000	1	1	149250000	1	1	113675000	1	1	112925000	1	1	115275000	1	1	182050000	1	1	153300000	1	1	225960000	1	1	232000000	1
1	121150000	1	1	149850000	1	1	113825000	1	1	113075000	2	1	115600000	1	1	182300000	1	1	153550000	1	1	226880000	2	1	232960000	1
1	121500000	1	1	150200000	1	1	114075000	1	1	113250000	1	1	115975000	1	1	182825000	1	1	153975000	1	1	227080000	1	1	233520000	2
1	142425000	1	1	151000000	1	1	114225000	1	1	113475000	1	1	116200000	1	1	183950000	1	1	154150000	1	1	227720000	1	1	233920000	1
1	142675000	1	1	151125000	2	1	114400000	2	1	113675000	1	1	116425000	1	1	184500000	1	1	154450000	1	1	228080000	1	1	234520000	2
1	143125000	1	1	151375000	1	1	114525000	1	1	113950000	1	1	116650000	1	1	184725000	1	1	154700000	1	1	230600000	1	1	235560000	1
1	143300000	1	1	151900000	1	1	114650000	1	1	114225000	1	1	116925000	1	1	185150000	3	1	154875000	1	1	231200000	1	1	236240000	1
1	143525000	2	1	152025000	1	1	114875000	1	1	114525000	1	1	117075000	1	1	185725000	2	1	155175000	1	1	231960000	3	1	236760000	1
1	144000000	1	1	152450000	1	1	115050000	1	1	114700000	1	1	117200000	1	1	186225000	1	1	155725000	1	1	233960000	6	1	237080000	1
1	144125000	1	1	153100000	1	1	115625000	1	1	115050000	1	1	117425000	1	1	186350000	1	1	155900000	2	1	235320000	5	1	237360000	1
1	144825000	1	1	153300000	1	1	115925000	1	1	115300000	1	1	117600000	1	1	186725000	2	1	156050000	1	1	235560000	4	1	237800000	1
1	145000000	2	1	153625000	1	1	116450000	1	1	115650000	1	1	117725000	1	1	187000000	1	1	156300000	1	1	235920000	2	1	238000000	2
1	145125000	1	1	153975000	1	1	116650000	1	1	115900000	1	1	117950000	1	1	187300000	1	1	156600000	1	1	236240000	1	1	238640000	1
1	145375000	1	1	154175000	1	1	116950000	1	1	116150000	1	1	118150000	1	1	188125000	2	1	156900000	1	1	236840000	1	1	239400000	1
1	145600000	1	1	154700000	1	1	117075000	1	1	116325000	2	1	118300000	1	1	188750000	1	1	157100000	2	1	237120000	1	1	239920000	2
1	145750000	1	1	154875000	1	1	117200000	1	1	116450000	1	1	118500000	1	1	190475000	1	1	157225000	1	1	237400000	1	1	240600000	1
1	145875000	1	1	155150000	1	1	117400000	1	1	116825000	1	1	118800000	1	1	191075000	1	1	157650000	1	1	237680000	1	1	240800000	1
1	146375000	1	1	155700000	1	1	117600000	2	1	117100000	1	1	119050000	1	1	191650000	1	1	157925000	1	1	238520000	1	1	241120000	1
1	146500000	1	1	155900000	1	1	117725000	1	1	117225000	2	1	119325000	1	1	192200000	1	1	158150000	1	1	239520000	1	1	241560000	1
1	146775000	1	1	156050000	1	1	118075000	1	1	117450000	1	1	119725000	1	1	192425000	1	1	158625000	1	1	239920000	1	1	241880000	2
1	146950000	1	1	156325000	1	1	118200000	1	1	117600000	1	1	120075000	1	1	192900000	2	1	159100000	1	1	240560000	1	1	242080000	3
1	147400000	1	1	156600000	1	1	118500000	1	1	117725000	1	1	120525000	1	1	193075000	1	1	159625000	1	1	240760000	1	1	244120000	1
1	147725000	1	1	156900000	1	1	119100000	1	1	118075000	1	1	120650000	1	1	193675000	1	1	159750000	1	1	241120000	1	1	244400000	1
1	147850000	1	1	157050000	2	1	119750000	1	1	118275000	1	1	121150000	1	1	194650000	1	1	160050000	1	1	241440000	1	1	246400000	1
1	148825000	1	1	157175000	1	1	120075000	1	1	118550000	1	1	121500000	1	1	195325000	1	1	160375000	1	1	241800000	1	1	246800000	1
1	149025000	1	1	157925000	1	1	120525000	1	1	118800000	1	1	142425000	1	1	195825000	1	1	160625000	1	1	242000000	1	1	247200000	0
1	149250000	1	1	158150000	1	1	120650000	1	1	119150000	1	1	142675000	1	1	196700000	1	1	161125000	1	1	244000000	1	2	0	0
1	149850000	1	1	158750000	1	1	121150000	1	1	119625000	1	1	143125000	1	1	197025000	1	1	161400000	1	1	244440000	1	2	400000	1
1	150075000	1	1	159075000	1	1	121500000	1	1	120125000	1	1	143275000	1	1	197475000	2	1	161725000	1	1	245160000	1	2	600000	2
1	150200000	2	1	159275000	1	1	142425000	1	1	120300000	2	1	144000000	1	1	198250000	1	1	162475000	1	1	245480000	4	2	1040000	1
1	150325000	1	1	159625000	1	1	142675000	2	1	120525000	1	1	144125000	1	1	198700000	1	1	162800000	1	1	245760000	5	2	1360000	1
1	150625000	1	1	159750000	1	1	143125000	1	1	120650000	1	1	144825000	1	1	198825000	1	1	162925000	1	1	245960000	3	2	2080000	1
1	150850000	1	1	160025000	1	1	143275000	1	1	121150000	1	1	145000000	1	1	199525000	1	1	163300000	1	1	246160000	2	2	2400000	1
1	150975000	1	1	160400000	1	1	144000000	1	1	121500000	1	1	145125000	1	1	199875000	2	1	163600000	1	1	246480000	3	2	2800000	1
1	151400000	1	1	160625000	1	1	144125000	1	1	142425000	1	1	145375000	1	1	200175000	1	1	164450000	1	1	246720000	4	2	3000000	1
1	151600000	1	1	160975000	1	1	144850000	1	1	142675000	1	1	145600000	1	1	200500000	1	1	165075000	1	1	247200000	0	2	3240000	1
1	151850000	2	1	161150000	1	1	145000000	2	1	143125000	1	1	145750000	1	1	200925000	1	1	165575000	1	2	0	0	2	3640000	1
1	152000000	1	1	161400000	1	1	145125000	1	1	143275000	1	1	145875000	1	1	201600000	1	1	165900000	1	2	400000	1	2	4200000	1
1	152225000	1	1	161675000	1	1	145375000	1	1	144000000	1	1	146375000	1	1	202125000	1	1	166175000	1	2	600000	2	2	4480000	1
1	152825000	1	1	162000000	1	1	145600000	1	1	144125000	1	1	146500000	1	1	202300000	1	1	166400000	1	2	1080000	1	2	5040000	1
1	153100000	1	1	162400000	1	1	145750000	1	1	144850000	1	1	146950000	1	1	202525000	1	1	166825000	1	2	1360000	1	2	5240000	2
1	153225000	1	1	162550000	1	1	146400000	1	1	145000000	2	1	147400000	1	1	202700000	2	1	167525000	1	2	2240000	1	2	5600000	1
1	153575000	1	1	162800000	1	1	146525000	1	1	145125000	1	1	147725000	1	1	203000000	1	1	167675000	1	2	2680000	1	2	5880000	1
1	153950000	1	1	162925000	1	1	146950000	1	1	145375000	1	1	147850000	1	1	203125000	1	1	168050000	1	2	4480000	1	2	6120000	1
1	154300000	1	1	163325000	1	1	147275000	1	1	145600000	1	1	148825000	1	1	203825000	1	1	168325000	1	2	5080000	1	2	6720000	1
1	154775000	1	1	163850000	1	1	147400000	1	1	145750000	1	1	149025000	1	1	204625000	1	1	168575000	1	2	5280000	1	2	7320000	1
1	155150000	1	1	164450000	1	1	147725000	1	1	145875000	1	1	149250000	1	1	205225000	1	1	168925000	1	2	5600000	1	2	7640000	1
1	155475000	1	1	164775000	1	1	147850000	1	1	146375000	1	1	149850000	1	1	205575000	1	1	169350000	1	2	5920000	1	2	7840000	1
1	155825000	1	1	165075000	1	1	148825000	1	1	146500000	1	1	150075000	1	1	205925000	1	1	169850000	1	2	6280000	1	2	8040000	1
1	156050000	1	1	165350000	2	1	149025000	1	1	147050000	1	1	150200000	1	1	206175000	1	1	170100000	2	2	6560000	1	2	8400000	1
1	156300000	1	1	165575000	1	1	149250000	1	1	147400000	1	1	150550000	1	1	206325000	1	1	170325000	1	2	7720000	1	2	9040000	2
1	156500000	1	1	165900000	1	1	149850000	1	1	147725000	1	1	150700000	1	1	206600000	1	1	170900000	1	2	7920000	1	2	10040000	1
1	156625000	2	1	166825000	1	1	150075000	1	1	147850000	1	1	150975000	1	1	207275000	1	1	171400000	1	2	8240000	1	2	10400000	2
1	156875000	1	1	167525000	1	1	150200000	1	1	148825000	1	1	151400000	1	1	207475000	1	1	171525000	1	2	9320000	1	2	11000000	3
1	157150000	1	1	167675000	2	1	150525000	1	1	149025000	1	1	151625000	1	1	207975000	1	1	171750000	2	2	11360000	1	2	11360000	1
1	157400000	1	1	167800000	1	1	150650000	1	1	149250000	1	1	152025000	1	1	208150000	1	1	171975000	1	2	12160000	1	2	12040000	1
1	157675000	1	1	168050000	1	1	150975000	1	1	149850000	1	1	152350000	1	1	208575000	1	1	172725000	1	2	12520000	1	2	12240000	1
1	158100000	1	1	168300000	1	1	151250000	1	1	150075000	2	1	152725000	1	1	208875000	1	1	173175000	2	2	12880000	1	2	12600000	1
1	158275000	1	1	169350000	1	1	151400000	1	1	150200000	1	1	153100000	1	1	209550000	1	1	173800000	1	2	13440000	1	2	12880000	1
1	158650000	1	1	169825000	1	1	151600000	1	1	150550000	1	1	153300000	1	1	209725000	1	1	174200000	1	2	13640000	1	2	13360000	1
1	158875000	1	1	170325000	1	1	151825000	2	1	150750000	1	1	153975000	1	1	210000000	1	1	175000000	1	2	14000000	1	2	13800000	1
1	159075000	1	1	170925000	1	1	152000000	1	1	151025000	1	1	154700000	1	1	210450000	2	1	175525000	1	2	14200000	1	2	14080000	1
1	159225000	1	1	171425000	1	1	152175000	1	1	151250000	1	1	155150000	1	1	211050000	1	1	175875000	1	2	14560000	1	2	14360000	1
1	159625000	1	1	171750000	1	1	152475000	1	1	151400000	1	1	155725000	1	1	211425000	1	1	176050000	1	2	14880000	1	2	14560000	1
1	159750000	1	1	171975000	2	1	153025000	1	1	151575000	1	1	155900000	1	1	212250000	1	1	176300000	1	2	15080000	2	2	14880000	1
1	160025000	1	1	172700000	1	1	153300000	1	1	151850000	1	1	156050000	1	1	213250000	1	1	176700000	1	2	15480000	1	2	15080000	1
1	160200000	1	1	173175000	1	1	153450000	1	1	152000000	1	1	156325000	1	1	213800000	1	1	176850000	1	2	15920000	2	2	16280000	1
1	160375000	1	1	174200000	1	1	153975000	1	1	152175000	1	1	156600000	1	1	214350000	1	1	177000000	1	2	16280000	1	2	17160000	1
1	160750000	2	1	174325000	1	1	154125000	1	1	152925000	1	1	156900000	1	1	214850000	1	1	177625000	1	2	16680000	1	2	17520000	1
1	161125000	1	1	174725000	1	1	154700000	1	1	153300000	1	1	157500000	1	1	215025000	1	1	177950000	1	2	17040000	1	2	18040000	1
1	161250000	2	1	175000000	1	1	154925000	1	1	153475000	1	1	157625000	1	1	215825000	1	1	178275000	1	2	17240000	1	2	18680000	1
1	161400000	1	1	175350000	3	1	155150000	1	1	153750000	1	1	158000000	1	1	216925000	1	1	178500000	1	2	17560000	2	2	19120000	1
1	161675000	1	1	175525000	2	1	155375000	1	1	153975000	1	1	158150000	1	1	217600000	1	1	178625000	1	2	18040000	1	2	19600000	1
1	162025000	1	1	175900000	1	1	155700000	1	1	154125000	1	1	158275000	1	1	218400000	1	1	179050000	1	2	18680000	1	2	21040000	1
1	162150000	1	1	176050000	2	1	156050000	1	1	154250000	1	1	158575000	1	1	218750000	1	1	179200000	1	2	19040000	1	2	21280000	1
1	162450000	2	1	176325000	1	1	156325000	1	1	154725000	1	1	158825000	1	1	219450000	1	1	179675000	1	2	19720000	2	2	21680000	1
1	162800000	1	1	177675000	1	1	156600000	1	1	154900000	1	1	159075000	1	1	220000000	1	1	179850000	1	2	20440000	1	2	21880000	3
1	162925000	1	1	177950000	1	1	156975000	1	1	155150000	1	1	159275000	1	1	220800000	1	1	180150000	1	2	21480000	1	2	22120000	2
1	163325000	1	1	178275000	1	1	157125000	1	1	155300000	1	1	159600000	1	1	220925000	1	1	180450000	1	2	21920000	1	2	22320000	3
1	163450000	1	1	178475000	1	1	157375000	2	1	155450000	2	1	159725000	1	1	221675000	1	1	181125000	1	2	22120000	2	2	22560000	1
1	163850000	1	1	178600000	1	1	157500000	3	1	155575000	3	1	160175000	2	1	221875000	1	1	181425000	1	2	22320000	3	2	22800000	1
1	164350000	1	1	179050000	1	1	157900000	1	1	155725000	1	1	160475000	1	1	222850000	1	1	181825000	1	2	22560000	1	2	23040000	2
1	165175000	1	1	179200000	1	1	158150000	1	1	156050000	1	1	160650000	1	1	223175000	3	1	182050000	1	2	23000000	1	2	23240000	3
1	165775000	1	1	179675000	1	1	158475000	1	1	156300000	1	1	160875000	1	1	223675000	2	1	182375000	1	2	23680000	1	2	24720000	1
1	165900000	1	1	179800000	1	1	158725000	1	1	156650000	1	1	161150000	1	1	224100000	1	1	182850000	1	2	24640000	1	2	26200000	1
1	166150000	1	1	180150000	1	1	159050000	1	1	156900000	1	1	161400000	1	1	224225000	1	1	183200000	1	2	25240000	2	2	26720000	1
1	166800000	1	1	180450000	1	1	159325000	1	1	157150000	1	1	161900000	1	1	224625000	1	1	183600000	1	2	25560000	3	2	27760000	1
1	166925000	1	1	180575000	2	1	159625000	1	1	158000000	1	1	162175000	1	1	225100000	1	1	183925000	1	2	26080000	1	2	28160000	1
1	167375000	1	1	180850000	1	1	159750000	1	1	158125000	1	1	162400000	1	1	225575000	1	1	184500000	1	2	27160000	1	2	28360000	1
1	167550000	2	1	181150000	1	1	160025000	1	1	158500000	1	1	162800000	1	1	225700000	1	1	184700000	1	2	27520000	1	2	28760000	2
1	167700000	1	1	181400000	1	1	160325000	1	1	158650000	1	1	162975000	1	1	226325000	1	1	185275000	1	2	28160000	1	2	29160000	3
1	167825000	1	1	181575000	1	1	160950000	1	1	159075000	1	1	163325000	1	1	226550000	1	1	185675000	1	2	28360000	2	2	29560000	1
1	168250000	1	1	182025000	1	1	161075000	1	1	159200000	1	1	163450000	1	1	227175000	1	1	185850000	1	2	29480000	3	2	29760000	1
1	168950000	1	1	182375000	1	1	161400000	1	1	159625000	1	1	163800000	1	1	227500000	2	1	186225000	1	2	29680000	1	2	30200000	3
1	169125000	2	1	182825000	1	1	161675000	1	1	159750000	1	1	164100000	1	1	227625000	1	1	186350000	1	2	30200000	1	2	30400000	4
1	169325000	3	1	183125000	1	1	161900000	1	1	160000000	1	1	164350000	1	1	228450000	1	1	186850000	1	2	30400000	1	2	30600000	2
1	169650000	1	1	183250000	2	1	162025000	2	1	160200000	1	1	164575000	1	1	228750000	1	1	186975000	1	2	30800000	3	2	30920000	3
1	169875000	1	1	183600000	1	1	162200000	1	1	160400000	1	1	164700000	1	1	228875000	2	1	187625000	1	2	31240000	2	2	31120000	1
1	170150000	2	1	184025000	1	1	162400000	1	1	160950000	1	1	165075000	1	1	229075000	1	1	188025000	2	2	31520000	1	2	31640000	3
1	170325000	1	1	184350000	1	1	162800000	1	1	161125000	1	1	165325000	1	1	229375000	1	1	188475000	1	2	32160000	1	2	32040000	2
1	170725000	1	1	184725000	1	1	163075000	1	1	161400000	1	1	165875000	1	1	229775000	1	1	188975000	1	2	33080000	1	2	33160000	1
1	171125000	1	1	185150000	1	1	163325000	1	1	161675000	2	1	166150000	1	1	230175000	1	1	189800000	1	2	33280000	1	2	33360000	1
1	171425000	1	1	185675000	1	1	163450000	2	1	161875000	3	1	166425000	1	1	230450000	1	1	190225000	1	2	33680000	1	2	33880000	1
1	171975000	1	1	185850000	1	1	163825000	1	1	162000000	4	1	166625000	1	1	230575000	1	1	190425000	1	2	34040000	1	2	34320000	1
1	172300000	1	1	186225000	1	1	164200000	1	1	162125000	1	1	166925000	1	1	231875000	1	1	190800000	1	2	34320000	1	2	34520000	1
1	172700000	1	1	186350000	1	1	164675000	1	1	162475000	1	1	167375000	1	1	232300000	1	1	191500000	1	2	34520000	1	2	34960000	1
1	172900000	1	1	186850000	1	1	165150000	1	1	162800000	1	1	167825000	1	1	232875000	1	1	191950000	1	2	35040000	1	2	35400000	1
1	173300000	1	1	186975000	1	1	165450000	1	1	163100000	1	1	168425000	1	1	233425000	1	1	192450000	1	2	35360000	1	2	35600000	2
1	173500000	1	1	187875000	1	1	165575000	1	1	163325000	1	1	168750000	1	1	234075000	1	1	193075000	1	2	35640000	3	2	35800000	1
1	173775000	1	1	188450000	1	1	165775000	1	1	163450000	1	1	169025000	1	1	234225000	1	1	193675000	1	2	35880000	2	2	36120000	1
1	174200000	1	1	189125000	2	1	165900000	1	1	163900000	1	1	169875000	1	1	234625000	1	1	194275000	1	2	36400000	1	2	37840000	1
1	174625000	1	1	189350000	1	1	166150000	1	1	164275000	1	1	170250000	1	1	234775000	2	1	194750000	1	2	36880000	1	2	38200000	1
1	175100000	1	1	189925000	1	1	166575000	1	1	164575000	1	1	170525000	1	1	235200000	1	1	195000000	1	2	37080000	2	2	38480000	1
1	175350000	1	1	190500000	1	1	166800000	1	1	164825000	1	1	170700000	1	1	235575000	1	1	195525000	1	2	37640000	1	2	39200000	2
1	175625000	1	1	190925000	1	1	167200000	1	1	165050000	1	1	171000000	1	1	236775000	1	1	195875000	1	2	37840000	1	2	39640000	3
1	175900000	1	1	191550000	1	1	167675000	1	1	165300000	1	1	171250000	2	1	237300000	1	1	196700000	1	2	38240000	1	2	40400000	1
1	176250000	1	1	191950000	1	1	167825000	1	1	165575000	1	1	171375000	1	1	237875000	1	1	196825000	1	2	38680000	1	2	40680000	1
1	176600000	1	1	192425000	1	1	168050000	1	1	165775000	2	1	171675000	1	1	238575000	1	1	197475000	1	2	39000000	1	2	41200000	1
1	177100000	1	1	193100000	1	1	168300000	1	1	165900000	1	1	171975000	1	1	239175000	1	1	197775000	1	2	40440000	1	2	42560000	1
1	177675000	1	1	193325000	1	1	168850000	1	1	166150000	1	1	172250000	1	1	239925000	1	1	197900000	1	2	40680000	1	2	43240000	2
1	177900000	1	1	193600000	1	1	169325000	2	1	166550000	1	1	172375000	1	1	240075000	1	1	198375000	1	2	41200000	1	2	44360000	1
1	178500000	1	1	194325000	1	1	169650000	1	1	166775000	1	1	172500000	1	1	240475000	1	1	198675000	1	2	41400000	2	2	44600000	1
1	178650000	1	1	194975000	1	1	169825000	1	1	166925000	2	1	172725000	1	1	241300000	1	1	198850000	1	2	41640000	1	2	45400000	1
1	179150000	1	1	195525000	1	1	170225000	1	1	167400000	1	1	172925000	1	1	242000000	2	1	199325000	1	2	41920000	1	2	45880000	1
1	179350000	1	1	195850000	1	1	170425000	2	1	167675000	1	1	173150000	1	1	242425000	1	1	199475000	2	2	42320000	2	2	46320000	2
1	179675000	1	1	196725000	1	1	170725000	1	1	167825000	1	1	173575000	1	1	242550000	1	1	199650000	1	2	43160000	1	2	48040000	1
1	179800000	1	1	196925000	1	1	171400000	1	1	168200000	1	1	174000000	1	1	243050000	1	1	199800000	1	2	44360000	2	2	48400000	1
1	179925000	2	1	197425000	1	1	172225000	1	1	168450000	1	1	174200000	1	1	243350000	1	1	200400000	1	2	44760000	1	2	48840000	1
1	180850000	1	1	197700000	1	1	172400000	1	1	168875000	1	1	174325000	1	1	243475000	1	1	200525000	1	2	45200000	2	2	49240000	1
1	181150000	1	1	197850000	1	1	172700000	1	1	169325000	1	1	174875000	1	1	244100000	1	1	200850000	1	2	46320000	1	2	49440000	1
1	181775000	1	1	198375000	1	1	172975000	1	1	169650000	2	1	175000000	2	1	244475000	1	1	201200000	1	2	47400000	1	2	49920000	1
1	182025000	2	1	198725000	1	1	173575000	1	1	169775000	1	1	175200000	1	1	245350000	1	1	201350000	2	2	47680000	2	2	50120000	2
1	182175000	1	1	198850000	2	1	173925000	1	1	170125000	1	1	175550000	1	1	245825000	1	1	201475000	1	2	48200000	1	2	50360000	1
1	182550000	1	1	199200000	1	1	174200000	1	1	170325000	1	1	175900000	1	1	246650000	1	1	201825000	1	2	48920000	2	2	50760000	1
1	182825000	1	1	199550000	1	1	174450000	1	1	170550000	1	1	176600000	1	1	247000000	1	1	202125000	1	2	49280000	1	2	51080000	1
1	183025000	1	1	199800000	1	1	174700000	1	1	170925000	1	1	177000000	1	1	247150000	1	1	202325000	1	2	49560000	1	2	51280000	4
1	183625000	1	1	200250000	1	1	175000000	2	1	171125000	1	1	177450000	1	1	247800000	1	1	202550000	1	2	49880000	1	2	51520000	3
1	183800000	2	1	200525000	1	1	175175000	1	1	171450000	1	1	177600000	1	1	248050000	1	1	202700000	1	2	50200000	1	2	51920000	4
1	184025000	1	1	200850000	1	1	175425000	1	1	171850000	2	1	178125000	1	1	248600000	1	1	202975000	1	2	50840000	1	2	52120000	2
1	184450000	1	1	201125000	1	1	175625000	1	1	171975000	1	1	178425000	1	1	248750000	1	1	203225000	1	2	51240000	1	2	52320000	1
1	184725000	1	1	201400000	1	1	175900000	1	1	172225000	1	1	178800000	2	1	248900000	1	1	203800000	1	2	51600000	1	2	52600000	1
1	184850000	1	1	201825000	1	1	176175000	1	1	172375000	1	1	178975000	1	1	249075000	1	1	204125000	1	2	51920000	1	2	52960000	1
1	185250000	1	1	202125000	1	1	176575000	1	1	172600000	1	1	179225000	2	1	249225000	0	1	204375000	2	2	52160000	2	2	53200000	1
1	185500000	1	1	202300000	1	1	176825000	1	1	172725000	1	1	179350000	1	2	0	0	1	204500000	1	2	52600000	1	2	53680000	4
1	185675000	1	1	202525000	1	1	177225000	1	1	173075000	1	1	179725000	1	2	550000	1	1	205050000	1	2	52920000	1	2	54400000	3
1	185850000	1	1	202700000	1	1	177425000	1	1	173400000	1	1	180075000	1	2	675000	1	1	205250000	1	2	53200000	1	2	54600000	2
1	186225000	1	1	202975000	1	1	177800000	1	1	173575000	1	1	180325000	2	2	1425000	1	1	205700000	1	2	53600000	1	2	55120000	1
1	186350000	1	1	203225000	1	1	177925000	1	1	173800000	2	1	180450000	1	2	1600000	1	1	205925000	1	2	53880000	1	2	55960000	2
1	186750000	1	1	203450000	1	1	178150000	1	1	174200000	1	1	180575000	1	2	2475000	1	1	206175000	1	2	54440000	1	2	56400000	1
1	187000000	1	1	203675000	2	1	178500000	1	1	174375000	1	1	180850000	1	2	3400000	1	1	206325000	1	2	55200000	1	2	56600000	2
1	187500000	1	1	203800000	1	1	178800000	1	1	174700000	2	1	181025000	2	2	3775000	1	1	206625000	1	2	55720000	1	2	56800000	1
1	187950000	1	1	204125000	1	1	179350000	1	1	174975000	1	1	181150000	1	2	4250000	1	1	207200000	1	2	55960000	1	2	57160000	1
1	188075000	1	1	204350000	2	1	179650000	1	1	175625000	1	1	181275000	1	2	4875000	1	1	207375000	1	2	56600000	1	2	57360000	2
1	188375000	1	1	204475000	1	1	179800000	1	1	176225000	1	1	181600000	1	2	5025000	2	1	207675000	1	2	56840000	1	2	58000000	1
1	189050000	1	1	204925000	1	1	180000000	1	1	176650000	1	1	181875000	1	2	5150000	1	1	207950000	1	2	57160000	1	2	58440000	1
1	189600000	1	1	205300000	1	1	180175000	2	1	176800000	1	1	182025000	1	2	5875000	1	1	208150000	1	2	57440000	1	2	58680000	1
1	190225000	1	1	205500000	1	1	180475000	1	1	177125000	1	1	182375000	1	2	6425000	1	1	208825000	1	2	57720000	1	2	59000000	1
1	190400000	1	1	205725000	1	1	180600000	1	1	177250000	1	1	182650000	1	2	6925000	1	1	209000000	1	2	58240000	1	2	59200000	1
1	191075000	1	1	205925000	1	1	180850000	1	1	177675000	1	1	182900000	1	2	7250000	1	1	209750000	1	2	58560000	1	2	59560000	1
1	191575000	1	1	206175000	1	1	181150000	1	1	177950000	1	1	183075000	1	2	7600000	1	1	209950000	1	2	58760000	1	2	59880000	1
1	192175000	1	1	206325000	1	1	181450000	1	1	178075000	1	1	183350000	1	2	8375000	1	1	210175000	1	2	59000000	1	2	60120000	1
1	192400000	1	1	206600000	1	1	181775000	1	1	178525000	1	1	183975000	1	2	8925000	1	1	210575000	1	2	59200000	1	2	60480000	2
1	192525000	1	1	207250000	1	1	182025000	1	1	178675000	2	1	184375000	1	2	9225000	1	1	211000000	1	2	59520000	1	2	62280000	3
1	192925000	1	1	207375000	2	1	182175000	1	1	179000000	1	1	184675000	1	2	9550000	1	1	211325000	1	2	59880000	1	2	62760000	1
1	193100000	1	1	207675000	1	1	182550000	1	1	179125000	1	1	184800000	2	2	10200000	1	1	211450000	1	2	60160000	1	2	63000000	2
1	193525000	1	1	207950000	1	1	182775000	1	1	179375000	1	1	185050000	1	2	10850000	1	1	211850000	1	2	61640000	2	2	63440000	1
1	194150000	1	1	208150000	1	1	183050000	1	1	179650000	2	1	185450000	1	2	11300000	1	1	212650000	1	2	62280000	1	2	63880000	1
1	194775000	1	1	208450000	1	1	183600000	1	1	179775000	1	1	185675000	1	2	11825000	1	1	213250000	1	2	62720000	1	2	64240000	1
1	195150000	1	1	208800000	2	1	183900000	2	1	180175000	1	1	186025000	1	2	11950000	1	1	213600000	1	2	63040000	1	2	64480000	1
1	196225000	1	1	209100000	1	1	184125000	1	1	180450000	2	1	186350000	1	2	12350000	1	1	214025000	1	2	63360000	1	2	64760000	1
1	196700000	1	1	209375000	1	1	184350000	1	1	180600000	1	1	186750000	1	2	13200000	1	1	214375000	1	2	63880000	1	2	65280000	1
1	196825000	1	1	209750000	1	1	184500000	1	1	180850000	1	1	186975000	1	2	13500000	1	1	214525000	1	2	64280000	1	2	66200000	1
1	197075000	1	1	209975000	1	1	184850000	1	1	181025000	2	1	187275000	1	2	14350000	1	1	214800000	1	2	64480000	1	2	66560000	2
1	197350000	2	1	210175000	1	1	185250000	2	1	181150000	1	1	187675000	1	2	15000000	1	1	215325000	1	2	64800000	1	2	66880000	1
1	197475000	3	1	210300000	2	1	185425000	1	1	181450000	1	1	188150000	1	2	15725000	1	1	215800000	1	2	66840000	1	2	67080000	2
1	197750000	1	1	210525000	1	1	185675000	1	1	181725000	1	1	188450000	1	2	16225000	1	1	216175000	1	2	67040000	1	2	67280000	3
1	198050000	2	1	210975000	1	1	185975000	1	1	182175000	1	1	188850000	1	2	16700000	1	1	216675000	1	2	67560000	1	2	67600000	1
1	198200000	1	1	211300000	1	1	186225000	1	1	182700000	1	1	189300000	1	2	16975000	1	1	216925000	1	2	68760000	1	2	67840000	1
1	198450000	1	1	211475000	1	1	186350000	1	1	182825000	1	1	189500000	2	2	17875000	1	1	217350000	1	2	69240000	2	2	68760000	1
1	198725000	1	1	211825000	1	1	186550000	1	1	183025000	1	1	189800000	3	2	18575000	1	1	217925000	1	2	70040000	1	2	69400000	1
1	199050000	1	1	212225000	2	1	186750000	1	1	183600000	1	1	190100000	1	2	19375000	1	1	218425000	1	2	70360000	2	2	69840000	2
1	199525000	1	1	212650000	1	1	187025000	1	1	183725000	1	1	190450000	1	2	19950000	1	1	218950000	1	2	70640000	1	2	70040000	1
1	199875000	1	1	212800000	1	1	187275000	1	1	184325000	1	1	190725000	1	2	20075000	1	1	219250000	1	2	71200000	1	2	70560000	2
1	200175000	1	1	213200000	1	1	187675000	1	1	184500000	1	1	191050000	1	2	20575000	1	1	219800000	1	2	72000000	1	2	71120000	1
1	200400000	1	1	213400000	1	1	188025000	1	1	184725000	1	1	191375000	1	2	20850000	1	1	220025000	1	2	72320000	1	2	72080000	1
1	200525000	2	1	214025000	1	1	188175000	1	1	184850000	1	1	191700000	1	2	21300000	1	1	220175000	1	2	73320000	1	2	72360000	1
1	200675000	1	1	214375000	1	1	188625000	1	1	185425000	1	1	192100000	1	2	22550000	2	1	220475000	1	2	73560000	1	2	75120000	2
1	200850000	1	1	214525000	1	1	189150000	1	1	185675000	1	1	192450000	1	2	23225000	1	1	220625000	1	2	74120000	1	2	75320000	1
1	201125000	1	1	214800000	1	1	189600000	1	1	185975000	1	1	192725000	1	2	23700000	1	1	220950000	1	2	75120000	2	2	76080000	1
1	201575000	1	1	215325000	1	1	190175000	1	1	186225000	1	1	192900000	2	2	24025000	1	1	221125000	1	2	75320000	1	2	76400000	1
1	201775000	1	1	215800000	1	1	190775000	1	1	186350000	1	1	193250000	1	2	24625000	1	1	221625000	1	2	75800000	1	2	76720000	1
1	202125000	1	1	216025000	1	1	191150000	1	1	186600000	1	1	193575000	1	2	25000000	1	1	222100000	1	2	76120000	1	2	77120000	1
1	202325000	1	1	216675000	1	1	191600000	1	1	186850000	1	1	193850000	1	2	25450000	2	1	222525000	1	2	76440000	2	2	77400000	1
1	202525000	1	1	217850000	1	1	192100000	1	1	186975000	1	1	194200000	1	2	25800000	1	1	222900000	1	2	76640000	1	2	77720000	1
1	203000000	1	1	218525000	1	1	192450000	1	1	187525000	1	1	194675000	1	2	26675000	1	1	223300000	1	2	77000000	1	2	78040000	1
1	203350000	1	1	218950000	1	1	192900000	1	1	188000000	1	1	195000000	1	2	27250000	1	1	223925000	1	2	77400000	1	2	78240000	1
1	203600000	1	1	219400000	3	1	193100000	1	1	188475000	1	1	195275000	1	2	27600000	1	1	224075000	1	2	77720000	1	2	78640000	2
1	203775000	1	1	219800000	2	1	193575000	1	1	188975000	1	1	195625000	1	2	27875000	1	1	224250000	1	2	78080000	1	2	78880000	1
1	204025000	1	1	220000000	1	1	193950000	1	1	189150000	2	1	195950000	1	2	28525000	1	1	224575000	1	2	78560000	1	2	79440000	1
1	204250000	2	1	220125000	1	1	194225000	1	1	189550000	1	1	196175000	1	2	28775000	1	1	225125000	1	2	78880000	3	2	79840000	1
1	204375000	1	1	220350000	1	1	194700000	1	1	189800000	1	1	196450000	1	2	29025000	1	1	225600000	1	2	79080000	2	2	80480000	1
1	204500000	1	1	220475000	2	1	195075000	1	1	190225000	1	1	196700000	1	2	29175000	1	1	226300000	1	2	79280000	1	2	80680000	2
1	204675000	1	1	220625000	1	1	195475000	1	1	190425000	1	1	196825000	1	2	29925000	1	1	226550000	1	2	79520000	1	2	80880000	1
1	204925000	1	1	220975000	1	1	195900000	1	1	190850000	1	1	197025000	1	2	30350000	1	1	227200000	1	2	79760000	2	2	81160000	1
1	205050000	1	1	221625000	1	1	196475000	1	1	191250000	1	1	197475000	1	2	30500000	2	1	227525000	1	2	80320000	1	2	81440000	2
1	205925000	1	1	222150000	1	1	196700000	1	1	191625000	1	1	197775000	1	2	30925000	1	1	227650000	1	2	80520000	1	2	81720000	1
1	206175000	1	1	222650000	1	1	196825000	1	1	192050000	1	1	198175000	1	2	31275000	1	1	228150000	1	2	80960000	1	2	82200000	1
1	206325000	1	1	222950000	1	1	197075000	2	1	192450000	1	1	198575000	1	2	31600000	1	1	228375000	3	2	81240000	1	2	82400000	2
1	206600000	1	1	223300000	1	1	197475000	1	1	192675000	2	1	198775000	1	2	31850000	1	1	228500000	2	2	81640000	1	2	82680000	1
1	207050000	1	1	223450000	1	1	197725000	1	1	192900000	1	1	198975000	1	2	32750000	1	1	228775000	1	2	82120000	1	2	82960000	1
1	207275000	1	1	223900000	1	1	198300000	1	1	193075000	1	1	199425000	1	2	33475000	1	1	229000000	1	2	82400000	1	2	83240000	1
1	207525000	1	1	224075000	1	1	198675000	1	1	193250000	1	1	199875000	1	2	33850000	1	1	229375000	1	2	82680000	1	2	83480000	1
1	207675000	1	1	224250000	1	1	198825000	1	1	193625000	1	1	200175000	1	2	34700000	1	1	229650000	1	2	82920000	1	2	83680000	2
1	207925000	1	1	224600000	1	1	199175000	1	1	194025000	1	1	200400000	1	2	35700000	2	1	229775000	1	2	83120000	2	2	83920000	1
1	208175000	1	1	225000000	1	1	199525000	1	1	194225000	1	1	200525000	1	2	36050000	1	1	230200000	1	2	83360000	3	2	84960000	1
1	208500000	1	1	225125000	1	1	199650000	1	1	194650000	1	1	200650000	1	2	36675000	1	1	230475000	1	2	83680000	1	2	85280000	2
1	208950000	1	1	225475000	2	1	199875000	1	1	194975000	1	1	200900000	1	2	37025000	1	1	230925000	1	2	83960000	1	2	85720000	1
1	209175000	1	1	225600000	1	1	200125000	1	1	195300000	1	1	201075000	1	2	37350000	1	1	231225000	2	2	84160000	1	2	86880000	1
1	209725000	1	1	226300000	1	1	200400000	1	1	195500000	1	1	201400000	1	2	37625000	1	1	231450000	1	2	84600000	1	2	88080000	1
1	209975000	1	1	226600000	1	1	200525000	1	1	196200000	1	1	201550000	1	2	38075000	1	1	231750000	1	2	85720000	1	2	88400000	1
1	210400000	1	1	227100000	1	1	200675000	1	1	196525000	1	1	201800000	1	2	38375000	2	1	232250000	1	2	86240000	1	2	88840000	2
1	210850000	1	1	227525000	1	1	200850000	1	1	196700000	1	1	202125000	1	2	38525000	1	1	232775000	2	2	86720000	1	2	89080000	1
1	211050000	2	1	227650000	1	1	201400000	1	1	196825000	1	1	202300000	1	2	39025000	1	1	233400000	1	2	88080000	1	2	91000000	1
1	211300000	1	1	227925000	1	1	201550000	1	1	197475000	1	1	202525000	1	2	39550000	2	1	233650000	1	2	88600000	1	2	91200000	1
1	211675000	1	1	228175000	2	1	201825000	1	1	197775000	1	1	203125000	1	2	40000000	1	1	234250000	1	2	89040000	1	2	94760000	1
1	212400000	1	1	228300000	1	1	202125000	1	1	198175000	1	1	203350000	1	2	40200000	1	1	234625000	1	2	91040000	1	2	95280000	1
1	212700000	2	1	228650000	1	1	202300000	1	1	198675000	1	1	203600000	1	2	40950000	1	1	235300000	1	2	91320000	1	2	95880000	2
1	213075000	1	1	228775000	2	1	202525000	1	1	198825000	1	1	204250000	1	2	41900000	1	1	235625000	1	2	94760000	1	2	96080000	1
1	213300000	1	1	228925000	1	1	203000000	1	1	199125000	1	1	204475000	2	2	42050000	1	1	236250000	1	2	94960000	1	2	96880000	1
1	213775000	1	1	229375000	1	1	203750000	1	1	199525000	1	1	204650000	1	2	42325000	2	1	236550000	2	2	95440000	1	2	97720000	1
1	214050000	1	1	229675000	1	1	204025000	1	1	199775000	1	1	205150000	1	2	42575000	3	1	236700000	1	2	96080000	1	2	97920000	2
1	214350000	1	1	229800000	1	1	204500000	1	1	200175000	1	1	205500000	1	2	43075000	1	1	237450000	1	2	96880000	1	2	98120000	1
1	214625000	1	1	230050000	1	1	204650000	1	1	200550000	1	1	205925000	1	2	43300000	1	1	237725000	2	2	97640000	1	2	98880000	2
1	214850000	1	1	230450000	1	1	204925000	1	1	200675000	2	1	206175000	1	2	43750000	1	1	237975000	1	2	97920000	1	2	99720000	3
1	215175000	1	1	230750000	1	1	205050000	1	1	200825000	1	1	206325000	1	2	44250000	1	1	238175000	1	2	98160000	1	2	99960000	4
1	215625000	1	1	231300000	1	1	205500000	1	1	201400000	1	1	206600000	1	2	44575000	1	1	238775000	1	2	98480000	1	2	101560000	1
1	216125000	1	1	231450000	2	1	205925000	1	1	201600000	1	1	206950000	1	2	44950000	1	1	239350000	1	2	98920000	1	2	102080000	1
1	216675000	1	1	231800000	1	1	206175000	1	1	201825000	1	1	207275000	1	2	45200000	1	1	239825000	1	2	99840000	1	2	102280000	1
1	217250000	1	1	231975000	2	1	206325000	1	1	202100000	1	1	207400000	1	2	45500000	1	1	240150000	1	2	101560000	1	2	103440000	1
1	217850000	1	1	232175000	1	1	206600000	1	1	202325000	1	1	208000000	1	2	45850000	1	1	240625000	1	2	102080000	1	2	103800000	1
1	218275000	1	1	233425000	1	1	207250000	1	1	202525000	1	1	208350000	1	2	46225000	1	1	241300000	1	2	102280000	1	2	104120000	1
1	218400000	1	1	233700000	1	1	207575000	1	1	202675000	1	1	208675000	1	2	46600000	1	1	241700000	1	2	102720000	1	2	104560000	1
1	218700000	1	1	234025000	1	1	207975000	1	1	202975000	1	1	209000000	1	2	47625000	1	1	242025000	1	2	103160000	1	2	105800000	1
1	219025000	1	1	234225000	1	1	208425000	1	1	203225000	2	1	209325000	2	2	48025000	1	1	242325000	2	2	103560000	1	2	106200000	2
1	219375000	1	1	234575000	1	1	208600000	1	1	203550000	1	1	209525000	1	2	48825000	1	1	242575000	1	2	103880000	1	2	106560000	1
1	219750000	1	1	234925000	1	1	209025000	1	1	203775000	1	1	209825000	1	2	49275000	1	1	242950000	2	2	104120000	1	2	106880000	2
1	220125000	1	1	235300000	1	1	209450000	1	1	203975000	2	1	210000000	1	2	50075000	1	1	243125000	1	2	104560000	1	2	107120000	1
1	220400000	1	1	235650000	1	1	209675000	1	1	204100000	1	1	210125000	1	2	50750000	1	1	243250000	1	2	105000000	1	2	107360000	1
1	220625000	1	1	236025000	2	1	209950000	1	1	204375000	1	1	210450000	1	2	51075000	1	1	243375000	1	2	105440000	1	2	107800000	1
1	220850000	2	1	236250000	1	1	210075000	1	1	204500000	1	1	210825000	1	2	52750000	1	1	243500000	1	2	105800000	1	2	108640000	2
1	220975000	1	1	236375000	1	1	210400000	1	1	204625000	1	1	211050000	1	2	53650000	1	1	243700000	1	2	106200000	1	2	109280000	1
1	221250000	1	1	236750000	1	1	210600000	1	1	204925000	1	1	211300000	1	2	53950000	1	1	244225000	1	2	107080000	1	2	109480000	1
1	221375000	1	1	237075000	1	1	210900000	1	1	205500000	1	1	211575000	2	2	54325000	1	1	244450000	1	2	107520000	1	2	110320000	1
1	221625000	1	1	237225000	1	1	211300000	1	1	205925000	1	1	212225000	3	2	54950000	1	1	244625000	1	2	108320000	2	2	111120000	1
1	221975000	1	1	237750000	1	1	211650000	1	1	206175000	1	1	212350000	1	2	55500000	1	1	245000000	2	2	108760000	3	2	111440000	1
1	222125000	1	1	237925000	1	1	212250000	2	1	206325000	1	1	213075000	1	2	55875000	1	1	245225000	1	2	109280000	1	2	111720000	1
1	223075000	1	1	238675000	1	1	212375000	1	1	206625000	1	1	213275000	2	2	56425000	1	1	245350000	1	2	109840000	1	2	112360000	1
1	223675000	1	1	239625000	1	1	212700000	2	1	207175000	1	1	213600000	3	2	56750000	1	1	245900000	1	2	110120000	2	2	112640000	1
1	224075000	1	1	240150000	1	1	213075000	1	1	207375000	1	1	213800000	1	2	57875000	1	1	246675000	1	2	110320000	1	2	113840000	1
1	224225000	1	1	240275000	2	1	213200000	1	1	207675000	1	1	214100000	1	2	58625000	1	1	246925000	2	2	111120000	1	2	114160000	1
1	224425000	1	1	241300000	1	1	213450000	1	1	207975000	1	1	214350000	1	2	59250000	1	1	247050000	1	2	111440000	1	2	114720000	1
1	224675000	1	1	241550000	1	1	213825000	1	1	208475000	1	1	214600000	1	2	59925000	1	1	247775000	1	2	111720000	1	2	115280000	1
1	224950000	1	1	241675000	1	1	214175000	1	1	208600000	1	1	214825000	1	2	60700000	1	1	248250000	1	2	112360000	1	2	115520000	1
1	225125000	1	1	242025000	1	1	214375000	2	1	209050000	1	1	215025000	1	2	60925000	1	1	248575000	1	2	113880000	1	2	115880000	1
1	225575000	1	1	242200000	2	1	214525000	1	1	209450000	1	1	215375000	1	2	61300000	1	1	248750000	1	2	114280000	1	2	116120000	1
1	226025000	1	1	242400000	1	1	214650000	2	1	209725000	2	1	215725000	1	2	61850000	1	1	248900000	1	2	115000000	1	2	116360000	1
1	226175000	1	1	242575000	1	1	214800000	1	1	210000000	1	1	215850000	1	2	62125000	1	1	249075000	1	2	115280000	3	2	116800000	1
1	226550000	2	1	242750000	2	1	215175000	1	1	210500000	2	1	216075000	1	2	62375000	1	1	249225000	0	2	115480000	2	2	117120000	1
1	226875000	3	1	243050000	1	1	215475000	1	1	210825000	1	1	216525000	1	2	62700000	1	2	0	0	2	115720000	1	2	117320000	1
1	227025000	4	1	243400000	1	1	215800000	1	1	211175000	1	1	216925000	1	2	63000000	1	2	250000	1	2	116000000	1	2	117560000	3
1	227150000	1	1	243525000	2	1	216325000	1	1	211450000	1	1	217225000	1	2	63375000	1	2	675000	1	2	116520000	1	2	117760000	4
1	227525000	1	1	244025000	1	1	216550000	1	1	211700000	2	1	217675000	1	2	63800000	1	2	1250000	1	2	116760000	2	2	119000000	2
1	228175000	1	1	244450000	1	1	217000000	1	1	211850000	1	1	218200000	1	2	64150000	1	2	1550000	1	2	117040000	1	2	121360000	1
1	228475000	1	1	244625000	1	1	217175000	1	1	211975000	1	1	218375000	1	2	64500000	1	2	1825000	1	2	117520000	1	2	122560000	1
1	228650000	2	1	244750000	1	1	217800000	1	1	212225000	1	1	218700000	1	2	65300000	1	2	2350000	1	2	117880000	1	2	122760000	1
1	228775000	3	1	245225000	1	1	218200000	1	1	212375000	1	1	219025000	1	2	65825000	1	2	2775000	1	2	118280000	1	2	123120000	1
1	228925000	1	1	245350000	1	1	218375000	2	1	212575000	1	1	219200000	2	2	66300000	1	2	3350000	1	2	118840000	1	2	123520000	1
1	229375000	1	1	245825000	1	1	218500000	1	1	213250000	1	1	219375000	1	2	66625000	2	2	3725000	1	2	119080000	1	2	123760000	1
1	229500000	1	1	246675000	1	1	218725000	1	1	213700000	1	1	219800000	1	2	67675000	1	2	4325000	1	2	119600000	2	2	124160000	1
1	229775000	1	1	247000000	1	1	219100000	1	1	213925000	1	1	220700000	1	2	68325000	1	2	4875000	1	2	120360000	3	2	124880000	1
1	230150000	1	1	247525000	1	1	219425000	1	1	214350000	1	1	220850000	1	2	68675000	1	2	5000000	1	2	121000000	4	2	125120000	1
1	230450000	1	1	247950000	1	1	219750000	1	1	214500000	1	1	220975000	1	2	69175000	1	2	5125000	1	2	121320000	1	2	125440000	1
1	231100000	1	1	248575000	1	1	220150000	1	1	214700000	2	1	221225000	1	2	69575000	1	2	5950000	1	2	121840000	1	2	125640000	1
1	231425000	1	1	248750000	1	1	220475000	2	1	214825000	1	1	221675000	1	2	70100000	1	2	6600000	1	2	122240000	1	2	125840000	1
1	231600000	1	1	248900000	1	1	220800000	1	1	215125000	1	1	221950000	1	2	70500000	1	2	7025000	1	2	122560000	1	2	126520000	1
1	231825000	1	1	249075000	1	1	220950000	1	1	215625000	1	1	222125000	1	2	71250000	1	2	7200000	1	2	122840000	2	2	126880000	1
1	232200000	1	1	249225000	0	1	221175000	1	1	215800000	1	1	222450000	1	2	71750000	1	2	8075000	1	2	123240000	1	2	128080000	1
1	232525000	1	2	0	0	1	221525000	1	1	216075000	1	1	223175000	1	2	72200000	2	2	8550000	1	2	123680000	1	2	129000000	1
1	233000000	1	2	300000	1	1	221975000	1	1	216325000	1	1	223300000	1	2	72450000	1	2	8875000	1	2	124120000	1	2	129520000	1
1	233175000	1	2	1150000	1	1	222125000	1	1	216550000	1	1	223450000	1	2	72950000	1	2	9275000	1	2	124360000	2	2	129760000	1
1	233500000	1	2	1550000	1	1	223000000	1	1	216925000	1	1	223675000	2	2	73075000	1	2	9600000	1	2	124720000	1	2	130160000	1
1	233725000	1	2	1850000	1	1	223675000	2	1	217250000	1	1	223800000	1	2	73450000	1	2	9725000	1	2	125080000	1	2	130440000	1
1	234375000	1	2	1975000	2	1	224100000	1	1	217400000	1	1	224075000	1	2	73575000	1	2	9900000	1	2	125560000	1	2	131200000	1
1	234625000	1	2	2625000	1	1	224225000	1	1	217850000	1	1	224225000	1	2	74050000	1	2	10200000	1	2	125840000	1	2	131680000	1
1	234875000	1	2	2775000	2	1	224425000	1	1	218250000	1	1	224375000	1	2	74675000	1	2	10575000	1	2	126240000	1	2	132240000	1
1	235250000	1	2	3100000	1	1	224650000	1	1	218500000	1	1	224675000	1	2	74850000	1	2	10850000	1	2	126560000	1	2	132720000	1
1	235450000	1	2	3375000	1	1	224900000	1	1	218750000	1	1	225000000	1	2	75325000	1	2	11800000	1	2	126880000	1	2	133040000	1
1	235650000	1	2	3725000	1	1	225125000	1	1	219025000	1	1	225300000	1	2	75900000	1	2	11925000	1	2	127160000	2	2	133240000	2
1	235900000	1	2	3975000	1	1	225350000	2	1	219450000	1	1	225575000	1	2	76175000	1	2	12475000	1	2	127520000	1	2	133480000	1
1	236225000	1	2	4875000	1	1	225625000	1	1	219800000	1	1	225900000	1	2	76875000	1	2	13150000	1	2	128480000	1	2	133840000	1
1	236500000	1	2	5025000	1	1	225775000	1	1	220025000	2	1	226325000	1	2	78050000	2	2	13850000	1	2	128920000	1	2	134120000	1
1	237175000	1	2	5150000	1	1	226175000	1	1	220150000	1	1	226550000	1	2	78975000	1	2	14725000	1	2	129520000	1	2	134680000	1
1	237425000	1	2	5400000	1	1	226300000	2	1	220350000	1	1	226950000	1	2	79225000	2	2	15750000	1	2	129960000	1	2	134960000	1
1	237775000	1	2	6475000	1	1	226600000	1	1	220625000	1	1	227150000	1	2	79350000	3	2	16200000	1	2	130440000	1	2	136040000	1
1	237975000	1	2	7000000	1	1	226800000	1	1	220950000	1	1	227500000	1	2	79975000	1	2	16775000	1	2	131200000	1	2	136560000	1
1	238275000	1	2	7225000	1	1	226950000	1	1	221175000	1	1	227625000	1	2	80200000	1	2	16950000	2	2	131680000	1	2	137120000	1
1	238725000	1	2	7550000	1	1	227150000	1	1	221500000	1	1	227775000	1	2	80775000	1	2	17900000	1	2	132040000	2	2	137320000	4
1	239075000	1	2	8050000	1	1	227400000	1	1	221625000	2	1	228025000	1	2	81100000	1	2	18025000	2	2	132240000	1	2	137560000	3
1	239750000	1	2	8300000	1	1	227650000	1	1	221750000	1	1	228275000	1	2	84225000	1	2	18600000	1	2	132720000	1	2	137760000	2
1	240575000	1	2	8800000	2	1	227825000	2	1	222150000	1	1	228550000	1	2	84600000	1	2	18900000	2	2	132920000	1	2	138040000	1
1	240900000	2	2	8925000	1	1	228175000	3	1	222500000	1	1	228775000	1	2	85025000	1	2	19375000	1	2	133200000	2	2	138560000	2
1	241300000	1	2	9275000	1	1	228500000	1	1	222650000	2	1	229150000	1	2	85550000	1	2	19525000	1	2	133400000	1	2	138760000	1
1	241650000	1	2	9550000	1	1	228650000	2	1	222900000	1	1	229375000	1	2	85850000	1	2	19775000	1	2	133880000	1	2	139120000	1
1	241875000	1	2	9700000	1	1	228775000	1	1	223025000	1	1	229500000	1	2	86375000	1	2	20100000	1	2	134120000	1	2	139560000	1
1	242375000	1	2	9925000	1	1	229025000	1	1	223275000	1	1	230100000	1	2	86675000	1	2	20550000	1	2	134680000	1	2	139760000	2
1	242525000	1	2	10200000	1	1	229375000	1	1	223525000	1	1	230425000	1	2	87050000	1	2	20850000	1	2	134960000	1	2	140000000	1
1	243050000	1	2	10575000	1	1	229775000	1	1	223800000	2	1	231175000	1	2	87175000	1	2	21600000	1	2	136040000	1	2	140320000	1
1	243400000	1	2	10850000	1	1	229925000	2	1	224075000	1	1	231375000	1	2	88175000	1	2	22050000	1	2	136600000	1	2	140600000	3
1	243750000	1	2	11275000	1	1	230150000	1	1	224225000	1	1	231650000	1	2	88300000	1	2	22850000	1	2	137120000	2	2	140800000	2
1	244225000	1	2	11600000	1	1	230450000	1	1	224400000	1	1	231775000	1	2	88875000	2	2	23600000	1	2	137400000	1	2	141120000	1
1	244625000	1	2	11825000	1	1	230750000	1	1	224650000	1	1	232075000	1	2	89050000	1	2	24000000	1	2	137760000	1	2	141520000	1
1	244900000	2	2	11950000	1	1	231125000	1	1	224900000	1	1	232450000	2	2	89325000	1	2	24450000	2	2	138680000	1	2	141760000	1
1	245125000	1	2	12075000	1	1	231375000	1	1	225125000	1	1	232575000	3	2	89550000	1	2	24625000	3	2	139080000	1	2	142120000	1
1	245275000	2	2	12675000	1	1	231650000	1	1	225600000	1	1	233000000	1	2	89825000	1	2	25450000	1	2	139560000	1	2	142520000	1
1	245425000	1	2	12850000	1	1	231775000	1	1	225775000	1	1	233175000	1	2	89950000	1	2	25800000	1	2	139920000	1	2	142920000	1
1	245700000	2	2	13175000	1	1	232200000	1	1	226175000	1	1	233425000	1	2	90475000	1	2	26000000	1	2	140280000	1	2	144160000	2
1	245900000	1	2	13675000	1	1	232550000	1	1	226300000	2	1	233575000	3	2	91625000	1	2	26400000	1	2	140640000	1	2	144400000	1
1	246375000	1	2	13800000	1	1	232975000	1	1	226550000	1	1	233750000	2	2	92300000	1	2	26700000	1	2	141080000	1	2	144800000	1
1	246625000	1	2	14350000	1	1	233200000	1	1	226800000	2	1	233875000	1	2	95275000	1	2	27025000	1	2	141600000	1	2	145040000	2
1	246750000	1	2	15100000	1	1	233475000	1	1	227050000	1	1	234100000	2	2	95525000	1	2	27275000	1	2	141920000	1	2	145240000	1
1	247275000	1	2	15300000	1	1	233700000	1	1	227400000	1	1	234250000	1	2	95650000	1	2	27575000	1	2	142320000	1	2	145520000	1
1	247750000	1	2	15750000	1	1	234075000	1	1	227675000	1	1	234625000	1	2	96075000	1	2	27875000	1	2	142840000	1	2	145800000	1
1	248050000	1	2	16000000	1	1	234225000	1	1	228025000	1	1	234925000	1	2	96425000	1	2	28225000	1	2	143280000	1	2	146080000	1
1	248475000	1	2	16425000	1	1	234450000	2	1	228300000	1	1	235275000	1	2	96725000	1	2	28675000	1	2	143960000	1	2	146400000	2
1	248600000	1	2	16675000	1	1	234600000	1	1	228650000	1	1	235800000	1	2	97675000	1	2	29025000	2	2	144440000	1	2	146600000	1
1	249075000	1	2	17600000	1	1	234925000	1	1	228775000	1	1	236025000	1	2	97800000	2	2	29150000	1	2	144680000	2	2	146920000	1
1	249225000	0	2	17875000	1	1	235275000	1	1	229025000	1	1	236175000	1	2	98250000	1	2	29450000	1	2	144880000	3	2	147640000	1
2	0	0	2	18025000	2	1	235475000	1	1	229650000	1	1	236525000	1	2	98450000	1	2	29900000	1	2	145160000	1	2	148040000	1
2	400000	1	2	18550000	1	1	235650000	1	1	229775000	1	1	236750000	1	2	99000000	1	2	30050000	2	2	145400000	2	2	148800000	1
2	925000	1	2	19125000	1	1	235825000	1	1	230025000	1	1	236950000	1	2	99575000	1	2	30350000	1	2	145800000	1	2	149360000	1
2	1400000	1	2	19550000	1	1	236050000	1	1	230275000	1	1	237175000	1	2	99700000	1	2	30500000	1	2	146120000	1	2	149800000	1
2	1825000	2	2	20125000	1	1	236250000	1	1	230475000	1	1	237575000	1	2	100125000	1	2	30925000	1	2	146440000	3	2	150440000	1
2	1975000	1	2	20300000	1	1	236375000	1	1	230750000	1	1	238150000	1	2	100350000	1	2	31100000	1	2	146640000	2	2	150800000	1
2	2450000	1	2	20425000	2	1	236775000	2	1	231025000	1	1	238450000	1	2	101025000	1	2	31700000	1	2	146880000	1	2	151160000	1
2	2950000	1	2	20550000	1	1	237075000	1	1	231450000	1	1	238775000	1	2	101500000	1	2	32075000	1	2	147560000	1	2	151360000	1
2	3600000	1	2	20850000	1	1	237425000	1	1	231600000	2	1	239175000	1	2	101625000	1	2	32425000	1	2	147800000	2	2	152680000	2
2	3725000	1	2	21275000	1	1	237700000	2	1	231775000	1	1	239550000	1	2	101825000	1	2	32600000	1	2	148000000	1	2	152960000	1
2	4050000	1	2	21650000	1	1	238250000	1	1	232125000	1	1	239825000	1	2	102475000	2	2	32750000	2	2	148760000	1	2	153280000	1
2	4500000	1	2	22550000	1	1	238575000	1	1	232350000	1	1	240650000	1	2	103125000	1	2	32875000	1	2	149520000	1	2	153600000	1
2	5025000	1	2	23225000	1	1	238900000	1	1	233050000	1	1	240950000	1	2	103375000	1	2	33475000	1	2	149760000	1	2	154000000	1
2	5150000	1	2	23400000	1	1	239275000	1	1	233375000	1	1	241300000	1	2	103875000	1	2	33825000	1	2	150120000	1	2	154360000	2
2	5850000	1	2	23575000	2	1	239700000	1	1	233500000	1	1	241650000	1	2	104650000	1	2	34600000	1	2	150520000	1	2	154720000	1
2	6425000	1	2	23800000	1	1	240150000	1	1	233925000	1	1	241875000	1	2	105050000	1	2	35050000	1	2	150880000	1	2	155200000	1
2	6575000	1	2	24025000	1	1	240850000	1	1	234225000	1	1	242025000	2	2	105475000	1	2	35550000	1	2	151160000	1	2	155440000	1
2	7000000	1	2	24350000	2	1	241350000	1	1	234625000	1	1	242200000	1	2	105950000	1	2	35675000	3	2	151440000	3	2	156240000	1
2	7200000	1	2	24600000	1	1	241875000	1	1	234925000	1	1	242400000	1	2	106750000	1	2	36025000	2	2	151640000	2	2	156440000	1
2	7800000	1	2	25475000	1	1	242200000	1	1	235275000	1	1	242525000	1	2	106975000	1	2	36450000	1	2	153000000	1	2	156760000	1
2	8100000	1	2	25800000	1	1	242400000	1	1	235500000	1	1	242750000	1	2	107100000	2	2	36575000	1	2	153760000	1	2	157080000	1
2	8375000	1	2	26150000	1	1	242525000	1	1	235675000	1	1	243125000	1	2	107225000	1	2	36750000	2	2	153960000	1	2	157280000	1
2	8600000	1	2	26425000	1	1	243050000	1	1	235900000	1	1	243250000	1	2	107750000	1	2	37025000	1	2	154360000	1	2	158360000	1
2	8875000	1	2	26800000	1	1	243375000	1	1	236250000	1	1	243375000	1	2	108450000	1	2	37275000	1	2	154720000	1	2	158840000	1
2	9175000	1	2	27000000	1	1	243500000	1	1	236375000	1	1	243500000	1	2	108650000	1	2	37550000	1	2	154920000	1	2	159120000	1
2	9550000	1	2	27300000	1	1	243825000	1	1	237325000	1	1	243700000	1	2	108950000	1	2	38000000	1	2	155280000	1	2	159640000	1
2	10000000	1	2	27525000	1	1	244050000	1	1	237650000	1	1	244050000	1	2	109250000	1	2	38150000	1	2	155600000	1	2	159920000	2
2	10450000	1	2	27900000	1	1	244275000	1	1	238275000	1	1	244325000	1	2	109500000	1	2	38525000	1	2	156080000	1	2	160240000	1
2	10575000	1	2	28225000	1	1	244450000	1	1	238675000	1	1	244625000	1	2	109975000	2	2	38775000	1	2	156440000	1	2	161040000	1
2	10925000	1	2	28625000	1	1	244625000	1	1	238800000	1	1	244850000	1	2	110100000	1	2	39025000	1	2	157120000	1	2	161240000	1
2	11275000	1	2	28750000	1	1	244875000	2	1	239300000	1	1	245425000	2	2	110250000	1	2	39250000	1	2	157480000	1	2	162440000	1
2	11475000	1	2	29025000	1	1	245750000	1	1	239825000	1	1	245750000	1	2	110500000	1	2	39500000	1	2	158360000	1	2	163320000	1
2	11775000	2	2	29175000	1	1	246175000	1	1	240150000	1	1	246175000	2	2	110875000	1	2	39825000	1	2	158840000	1	2	163640000	1
2	11950000	1	2	29450000	1	1	246350000	1	1	240700000	1	1	246350000	1	2	111000000	1	2	39975000	1	2	159200000	1	2	163840000	1
2	12125000	1	2	29900000	1	1	246650000	1	1	240875000	1	1	247275000	1	2	111400000	1	2	40525000	1	2	159600000	1	2	164120000	1
2	12575000	1	2	30050000	1	1	247000000	1	1	241225000	1	1	247750000	1	2	111525000	1	2	41000000	1	2	159920000	2	2	164440000	1
2	13150000	1	2	30375000	1	1	247400000	2	1	241675000	1	1	248050000	1	2	112000000	1	2	41300000	1	2	160120000	1	2	164800000	1
2	13325000	1	2	30500000	1	1	247525000	1	1	241900000	1	1	248275000	1	2	112375000	1	2	41850000	1	2	160920000	1	2	165720000	1
2	13700000	1	2	30925000	1	1	248100000	1	1	242200000	1	1	248600000	1	2	112500000	1	2	42075000	1	2	161160000	1	2	166040000	1
2	13850000	1	2	31550000	1	1	248475000	2	1	242400000	2	1	249075000	1	2	112625000	1	2	42325000	1	2	161440000	1	2	166240000	2
2	14325000	1	2	31675000	1	1	248600000	1	1	242600000	1	1	249225000	0	2	112825000	2	2	42650000	1	2	161920000	1	2	167560000	1
2	14600000	1	2	32025000	1	1	248750000	1	1	242750000	1	2	0	0	2	113025000	1	2	43000000	1	2	162400000	1	2	168040000	1
2	15200000	1	2	32425000	1	1	248900000	1	1	243125000	1	2	125000	2	2	113300000	1	2	43475000	1	2	162760000	1	2	168280000	1
2	15625000	1	2	32650000	3	1	249075000	1	1	243400000	1	2	500000	1	2	113750000	1	2	43825000	1	2	163400000	1	2	168760000	1
2	15750000	1	2	32775000	2	1	249225000	0	1	243525000	1	2	925000	1	2	114175000	1	2	44175000	1	2	163960000	1	2	169160000	1
2	16175000	1	2	32925000	1	2	0	0	1	243775000	1	2	1400000	1	2	114425000	1	2	45075000	1	2	164360000	1	2	169760000	2
2	16650000	1	2	33625000	2	2	450000	1	1	244075000	1	2	1775000	2	2	114750000	2	2	45200000	1	2	164800000	1	2	170120000	1
2	16975000	1	2	33825000	1	2	1050000	1	1	244325000	1	2	2175000	1	2	115375000	1	2	45825000	1	2	165280000	2	2	170440000	2
2	17275000	1	2	34775000	1	2	1575000	1	1	244475000	2	2	2500000	1	2	115700000	2	2	46175000	1	2	165640000	1	2	170680000	1
2	17750000	1	2	35525000	1	2	1825000	1	1	244600000	1	2	2850000	1	2	116175000	1	2	46600000	2	2	166320000	1	2	171040000	1
2	18050000	1	2	36250000	1	2	2325000	1	1	244850000	1	2	3100000	1	2	117150000	2	2	47150000	1	2	166880000	1	2	171880000	1
2	18500000	1	2	36550000	1	2	2625000	1	1	245100000	1	2	3650000	2	2	118075000	1	2	47625000	1	2	167280000	1	2	172400000	1
2	18775000	1	2	36725000	1	2	2750000	1	1	245225000	1	2	3975000	1	2	118575000	1	2	48025000	1	2	167600000	1	2	172920000	1
2	19125000	1	2	37075000	1	2	3125000	1	1	245500000	1	2	4325000	1	2	118900000	1	2	48725000	1	2	168120000	1	2	173680000	1
2	19700000	1	2	37375000	1	2	3500000	1	1	245800000	1	2	4600000	1	2	119500000	1	2	49175000	1	2	168320000	2	2	173880000	2
2	19950000	2	2	37600000	1	2	3775000	1	1	245975000	2	2	5025000	1	2	119625000	1	2	49400000	1	2	168600000	1	2	174360000	1
2	20100000	1	2	38000000	1	2	3950000	2	1	246175000	1	2	5150000	1	2	120425000	1	2	49900000	1	2	169120000	1	2	174760000	1
2	20275000	2	2	38150000	1	2	4300000	1	1	246325000	1	2	5850000	1	2	120550000	1	2	50325000	1	2	170120000	1	2	175440000	1
2	20450000	1	2	38525000	1	2	4525000	1	1	246650000	1	2	6025000	1	2	120925000	1	2	50725000	1	2	171240000	1	2	175680000	2
2	20625000	2	2	38775000	1	2	4775000	1	1	247000000	1	2	6425000	1	2	121075000	1	2	51050000	1	2	171480000	1	2	176120000	1
2	20875000	1	2	39025000	1	2	5025000	1	1	247250000	1	2	6775000	1	2	121675000	1	2	51475000	1	2	171800000	1	2	176360000	1
2	21275000	1	2	39500000	1	2	5150000	1	1	247550000	1	2	6925000	1	2	121850000	2	2	52175000	1	2	172400000	1	2	176880000	3
2	22225000	1	2	39975000	1	2	5275000	1	1	248025000	1	2	7075000	1	2	122150000	1	2	52800000	1	2	172920000	1	2	177080000	2
2	22750000	1	2	40675000	1	2	5925000	1	1	248475000	1	2	7275000	1	2	122500000	1	2	53250000	2	2	173160000	1	2	177320000	1
2	23225000	1	2	41025000	1	2	6475000	1	1	248600000	1	2	7600000	1	2	123000000	1	2	54000000	1	2	173840000	1	2	177560000	2
2	23525000	1	2	41800000	1	2	7000000	1	1	248750000	3	2	8025000	1	2	123950000	1	2	54175000	1	2	174160000	1	2	177960000	1
2	23975000	1	2	42050000	1	2	7225000	1	1	248900000	2	2	8375000	1	2	124625000	1	2	54325000	1	2	174560000	1	2	178160000	2
2	24225000	1	2	42600000	1	2	7775000	1	1	249075000	1	2	8750000	1	2	124800000	1	2	54625000	1	2	174760000	1	2	178960000	1
2	24625000	1	2	43000000	1	2	8175000	1	1	249225000	0	2	8875000	1	2	125825000	1	2	54950000	1	2	175000000	1	2	179160000	2
2	24750000	1	2	43575000	1	2	8625000	1	2	0	0	2	9125000	2	2	126950000	1	2	55475000	1	2	175600000	1	2	179480000	1
2	25300000	1	2	43850000	1	2	8850000	1	2	400000	1	2	9250000	1	2	127400000	1	2	55775000	1	2	176160000	2	2	179840000	1
2	25425000	1	2	44075000	2	2	9150000	1	2	975000	1	2	9425000	2	2	127825000	1	2	55900000	1	2	176400000	1	2	180120000	1
2	25675000	1	2	44200000	1	2	9275000	1	2	1100000	1	2	9550000	1	2	128475000	1	2	56400000	1	2	177000000	1	2	181000000	1
2	25800000	1	2	45225000	1	2	9575000	1	2	1550000	1	2	9825000	2	2	129100000	1	2	56750000	1	2	177440000	1	2	181360000	1
2	26275000	1	2	45800000	1	2	9750000	1	2	1875000	1	2	10275000	1	2	129575000	1	2	57550000	1	2	177960000	1	2	181920000	1
2	26600000	1	2	46200000	1	2	9900000	2	2	2325000	1	2	10500000	1	2	130475000	1	2	57750000	1	2	178480000	2	2	182200000	1
2	26975000	1	2	46325000	1	2	10025000	1	2	2750000	1	2	10850000	1	2	130725000	1	2	57875000	1	2	178920000	1	2	182600000	2
2	27400000	1	2	46675000	1	2	10250000	1	2	3100000	1	2	11150000	1	2	130900000	1	2	58175000	1	2	179480000	1	2	183000000	1
2	27900000	1	2	47150000	1	2	10575000	1	2	3375000	1	2	11300000	1	2	131150000	1	2	58975000	1	2	179880000	1	2	184120000	1
2	28250000	1	2	47275000	2	2	10850000	1	2	3750000	1	2	11800000	1	2	131475000	1	2	59500000	1	2	180120000	1	2	184440000	1
2	28525000	1	2	47650000	1	2	11300000	1	2	3900000	1	2	11925000	1	2	131800000	2	2	60025000	1	2	181000000	1	2	184840000	1
2	28775000	1	2	48000000	1	2	11475000	1	2	4450000	1	2	12075000	1	2	131925000	1	2	60400000	1	2	181240000	2	2	185040000	3
2	29025000	2	2	48775000	1	2	11600000	1	2	4850000	1	2	12375000	1	2	132150000	1	2	60775000	1	2	181440000	1	2	185280000	2
2	29275000	3	2	49275000	1	2	11825000	1	2	5025000	1	2	12575000	1	2	132600000	1	2	60975000	1	2	181840000	1	2	185560000	1
2	29425000	1	2	49800000	1	2	11950000	1	2	5150000	1	2	13175000	1	2	133000000	1	2	61350000	1	2	182080000	2	2	186040000	1
2	29650000	1	2	50575000	1	2	12225000	1	2	5800000	1	2	13500000	1	2	133575000	1	2	61700000	1	2	182440000	1	2	186480000	1
2	29925000	1	2	50700000	1	2	12375000	1	2	5925000	1	2	13850000	1	2	134425000	1	2	62100000	1	2	183040000	1	2	186720000	1
2	30300000	1	2	51075000	1	2	12675000	1	2	6275000	1	2	14375000	1	2	134575000	2	2	62650000	1	2	183800000	1	2	186920000	1
2	30675000	1	2	51550000	1	2	13175000	1	2	6750000	1	2	14825000	1	2	134825000	3	2	63050000	1	2	184160000	1	2	187200000	1
2	30950000	1	2	52100000	1	2	13675000	1	2	7000000	1	2	15175000	1	2	135700000	1	2	63275000	1	2	184480000	1	2	187600000	1
2	31325000	1	2	52975000	1	2	13875000	1	2	7150000	1	2	15750000	2	2	135975000	1	2	63575000	2	2	184720000	1	2	188640000	2
2	31600000	1	2	54000000	1	2	14350000	1	2	7700000	1	2	16000000	1	2	136500000	1	2	63825000	1	2	185040000	1	2	188840000	1
2	32100000	1	2	54150000	1	2	15000000	1	2	8025000	1	2	16350000	1	2	136625000	2	2	64125000	1	2	185360000	1	2	189440000	1
2	32250000	1	2	54350000	1	2	15300000	1	2	8375000	1	2	16775000	1	2	137175000	1	2	64250000	1	2	185680000	2	2	189840000	1
2	32875000	1	2	54725000	1	2	15625000	2	2	8725000	1	2	16950000	1	2	137675000	1	2	64825000	1	2	185960000	1	2	190720000	1
2	33425000	1	2	54950000	1	2	15750000	1	2	8850000	2	2	17400000	1	2	138500000	1	2	65150000	1	2	186360000	1	2	191080000	1
2	33850000	1	2	55075000	2	2	15975000	2	2	8975000	1	2	17750000	1	2	138625000	1	2	65300000	1	2	186720000	1	2	191440000	1
2	34050000	1	2	55475000	1	2	16175000	1	2	9425000	1	2	18050000	1	2	138875000	1	2	65475000	1	2	187120000	1	2	191880000	1
2	34600000	1	2	55850000	1	2	16675000	1	2	9625000	1	2	18250000	1	2	139650000	1	2	65800000	1	2	187560000	1	2	192600000	1
2	35375000	1	2	56250000	1	2	16975000	1	2	10200000	1	2	18625000	1	2	139800000	1	2	66275000	1	2	188320000	1	2	192960000	1
2	36050000	1	2	56400000	1	2	17175000	1	2	10325000	2	2	18875000	1	2	140500000	1	2	66650000	1	2	188600000	1	2	193280000	1
2	36350000	1	2	56550000	1	2	17575000	1	2	10575000	1	2	19225000	1	2	140625000	1	2	66800000	1	2	188920000	1	2	193640000	1
2	36700000	1	2	57000000	1	2	18075000	1	2	10850000	1	2	19850000	1	2	141675000	1	2	67225000	1	2	189400000	1	2	193960000	1
2	37050000	1	2	57550000	1	2	18850000	1	2	11275000	1	2	20100000	1	2	142900000	1	2	68075000	1	2	189800000	1	2	194440000	1
2	37350000	1	2	57750000	1	2	19300000	1	2	11450000	1	2	20250000	2	2	143750000	1	2	68250000	1	2	190520000	2	2	194800000	1
2	37625000	1	2	57875000	1	2	19750000	1	2	11600000	1	2	20450000	1	2	144950000	1	2	68675000	1	2	190720000	1	2	195200000	1
2	37800000	1	2	58225000	1	2	20100000	1	2	11950000	1	2	20575000	1	2	145225000	2	2	68925000	2	2	191080000	1	2	195600000	1
2	38125000	1	2	58700000	1	2	20550000	1	2	12225000	1	2	20850000	1	2	145475000	1	2	69175000	1	2	192560000	2	2	196200000	1
2	38325000	1	2	59000000	1	2	20750000	2	2	12500000	1	2	20975000	1	2	146125000	1	2	69650000	1	2	192800000	1	2	196480000	1
2	38900000	1	2	60075000	1	2	20875000	1	2	13175000	1	2	21550000	1	2	146700000	2	2	70100000	1	2	193200000	1	2	196840000	1
2	39375000	1	2	60975000	1	2	21550000	1	2	13675000	1	2	22050000	1	2	147450000	1	2	70500000	1	2	193400000	1	2	197040000	1
2	39675000	1	2	61275000	1	2	21975000	1	2	13850000	1	2	22350000	1	2	148050000	1	2	70875000	1	2	193720000	1	2	197560000	1
2	40025000	1	2	61400000	1	2	22250000	1	2	14350000	1	2	22750000	1	2	148700000	1	2	71250000	1	2	193960000	1	2	197800000	1
2	40525000	2	2	61750000	1	2	22675000	1	2	14725000	1	2	23225000	1	2	149225000	1	2	71650000	1	2	194320000	1	2	198160000	1
2	40700000	1	2	62125000	1	2	23025000	1	2	15175000	1	2	23525000	1	2	149375000	2	2	71775000	1	2	194520000	3	2	198560000	1
2	41350000	1	2	62650000	1	2	23500000	1	2	15625000	1	2	23950000	1	2	149850000	3	2	72375000	1	2	194760000	2	2	199120000	1
2	41850000	1	2	63050000	1	2	23875000	2	2	15750000	1	2	24225000	1	2	149975000	1	2	72975000	1	2	194960000	3	2	199400000	2
2	42050000	1	2	63800000	1	2	24000000	1	2	16275000	1	2	24625000	1	2	150425000	1	2	73100000	1	2	195240000	1	2	199680000	1
2	42425000	2	2	64200000	1	2	24225000	1	2	16725000	1	2	24750000	1	2	151150000	1	2	73500000	1	2	195560000	1	2	199880000	2
2	42600000	1	2	64800000	1	2	24625000	1	2	16975000	1	2	25300000	1	2	151825000	1	2	73900000	1	2	196160000	1	2	200760000	1
2	42825000	1	2	65125000	1	2	24975000	1	2	17400000	1	2	25600000	1	2	152125000	1	2	74050000	1	2	196360000	1	2	200960000	2
2	42950000	1	2	65300000	1	2	25300000	1	2	17750000	1	2	25975000	1	2	152275000	1	2	74475000	1	2	196800000	1	2	201200000	1
2	43300000	1	2	65425000	1	2	25475000	1	2	17875000	2	2	26675000	1	2	152750000	1	2	74650000	1	2	197120000	1	2	201640000	2
2	43600000	1	2	65800000	1	2	25650000	1	2	18025000	3	2	27000000	1	2	152875000	1	2	74825000	1	2	197560000	1	2	201920000	1
2	43725000	1	2	66050000	1	2	26025000	1	2	18200000	1	2	27375000	1	2	153250000	1	2	75125000	1	2	197760000	1	2	202520000	1
2	44100000	1	2	66625000	1	2	26250000	1	2	18575000	1	2	27550000	1	2	153600000	1	2	75575000	1	2	199200000	2	2	203280000	1
2	44375000	1	2	67250000	1	2	26700000	1	2	18925000	1	2	27750000	1	2	153825000	1	2	75875000	1	2	199520000	1	2	203600000	1
2	44600000	1	2	68350000	1	2	27000000	1	2	19225000	1	2	27925000	1	2	154450000	1	2	76000000	2	2	199840000	1	2	203960000	1
2	44925000	1	2	68525000	2	2	27250000	1	2	19550000	1	2	28150000	1	2	154575000	3	2	76200000	1	2	200520000	1	2	204240000	1
2	45200000	1	2	68675000	1	2	27575000	1	2	19850000	1	2	28450000	1	2	155125000	2	2	76600000	1	2	200760000	3	2	204960000	1
2	45525000	1	2	68925000	1	2	27750000	1	2	20150000	1	2	28675000	1	2	155250000	1	2	76850000	1	2	200960000	5	2	205160000	1
2	45825000	1	2	69175000	1	2	27925000	1	2	20350000	2	2	29025000	1	2	156175000	1	2	77750000	1	2	201200000	4	2	205680000	1
2	45950000	1	2	69600000	1	2	28075000	1	2	20550000	1	2	29650000	1	2	157175000	1	2	78325000	1	2	201640000	2	2	206080000	1
2	46225000	1	2	69725000	1	2	28300000	1	2	20725000	2	2	29950000	1	2	157450000	1	2	78975000	1	2	201920000	5	2	206560000	1
2	46475000	1	2	70100000	1	2	28525000	2	2	20850000	1	2	30350000	1	2	158125000	1	2	79275000	1	2	202520000	4	2	207680000	2
2	46775000	1	2	70500000	1	2	28700000	1	2	21250000	1	2	30675000	1	2	158775000	1	2	79450000	1	2	203960000	3	2	207880000	1
2	47150000	1	2	70900000	1	2	28975000	2	2	21750000	1	2	30925000	1	2	158900000	2	2	79825000	1	2	205360000	1	2	208440000	1
2	47325000	1	2	71250000	1	2	29150000	1	2	22025000	1	2	31325000	1	2	159500000	1	2	80175000	1	2	205640000	1	2	208840000	1
2	47625000	1	2	71675000	1	2	29275000	1	2	22325000	1	2	31625000	1	2	159675000	1	2	80625000	1	2	206000000	1	2	209320000	1
2	48000000	1	2	72525000	2	2	29575000	1	2	22925000	1	2	32100000	1	2	160075000	1	2	80975000	1	2	206280000	1	2	209520000	2
2	48525000	1	2	72975000	1	2	29950000	1	2	23225000	1	2	32300000	1	2	160950000	1	2	81750000	1	2	207040000	1	2	209720000	1
2	48775000	1	2	73100000	1	2	30375000	1	2	23500000	1	2	32750000	1	2	161325000	1	2	82250000	1	2	207280000	3	2	210160000	1
2	49525000	1	2	73475000	1	2	30675000	1	2	23750000	1	2	33150000	1	2	161900000	1	2	83100000	1	2	207640000	2	2	210400000	1
2	50200000	1	2	73600000	1	2	30950000	1	2	24000000	1	2	33375000	1	2	162025000	1	2	83450000	1	2	207840000	1	2	210640000	1
2	50800000	1	2	73950000	1	2	31350000	1	2	24175000	2	2	33625000	2	2	162425000	1	2	84050000	2	2	208520000	1	2	211000000	2
2	50950000	1	2	74450000	1	2	31650000	1	2	24725000	1	2	33875000	1	2	162800000	3	2	84650000	1	2	209320000	1	2	211240000	1
2	51525000	1	2	74650000	1	2	32025000	1	2	25050000	1	2	34250000	1	2	163000000	2	2	85000000	1	2	209720000	1	2	211840000	1
2	51875000	1	2	74850000	1	2	32300000	1	2	25450000	1	2	34700000	1	2	163200000	1	2	85125000	1	2	210080000	1	2	212240000	1
2	52500000	1	2	75150000	2	2	32750000	1	2	25675000	1	2	35125000	1	2	163700000	2	2	85250000	1	2	210360000	1	2	212600000	1
2	53150000	1	2	75275000	3	2	33150000	1	2	26000000	1	2	35375000	1	2	164000000	1	2	85575000	1	2	210600000	1	2	212920000	1
2	53650000	1	2	75675000	1	2	33375000	1	2	26250000	1	2	36000000	1	2	164900000	2	2	85850000	1	2	211440000	1	2	213520000	1
2	53975000	1	2	75900000	1	2	33625000	1	2	26400000	1	2	36350000	1	2	165425000	1	2	86400000	1	2	211840000	1	2	214040000	1
2	54200000	2	2	76125000	1	2	33850000	1	2	26875000	2	2	36575000	1	2	165550000	1	2	86725000	1	2	212120000	1	2	214280000	1
2	54625000	1	2	76850000	1	2	34050000	2	2	27250000	1	2	36850000	3	2	166200000	1	2	87050000	1	2	212600000	1	2	214560000	1
2	54750000	1	2	78325000	1	2	34600000	1	2	27600000	1	2	37350000	2	2	166800000	1	2	87175000	1	2	213600000	1	2	214760000	1
2	54975000	1	2	79100000	1	2	35100000	1	2	27900000	1	2	37625000	1	2	167325000	1	2	88175000	1	2	214120000	1	2	215040000	1
2	55300000	1	2	80000000	1	2	35625000	2	2	28075000	1	2	37875000	1	2	167950000	3	2	88300000	1	2	214720000	1	2	215440000	1
2	55450000	2	2	80150000	1	2	35850000	1	2	28300000	1	2	38100000	1	2	168075000	4	2	88475000	2	2	215120000	1	2	215680000	3
2	55575000	1	2	81350000	2	2	36350000	1	2	28675000	1	2	38375000	1	2	168600000	2	2	88875000	1	2	215320000	2	2	217640000	2
2	55925000	1	2	81725000	1	2	36575000	1	2	28900000	1	2	39025000	1	2	168900000	1	2	89000000	1	2	215560000	1	2	217920000	1
2	56075000	1	2	82075000	1	2	37050000	1	2	29125000	1	2	39400000	1	2	169800000	1	2	89325000	1	2	215920000	1	2	218760000	1
2	56375000	1	2	82800000	1	2	37350000	1	2	29425000	2	2	39675000	1	2	170275000	1	2	89525000	1	2	216200000	1	2	220000000	1
2	56750000	1	2	83450000	1	2	37625000	1	2	29800000	1	2	40025000	1	2	170775000	1	2	89825000	1	2	217640000	1	2	220440000	1
2	57475000	1	2	84025000	1	2	38000000	1	2	30350000	1	2	40450000	1	2	171075000	2	2	89950000	2	2	217840000	1	2	220880000	1
2	57750000	1	2	84625000	1	2	38150000	1	2	30650000	1	2	40825000	1	2	171550000	1	2	90275000	1	2	218760000	1	2	221080000	1
2	57950000	1	2	85275000	1	2	38300000	1	2	30950000	1	2	41350000	1	2	171775000	1	2	91625000	1	2	219240000	1	2	221560000	1
2	58150000	1	2	85550000	1	2	38875000	2	2	31275000	1	2	41600000	2	2	172250000	2	2	92025000	2	2	220000000	1	2	221920000	1
2	58475000	1	2	85850000	1	2	39125000	1	2	31650000	1	2	41900000	1	2	172400000	1	2	92300000	1	2	220480000	1	2	222280000	1
2	59275000	1	2	86050000	2	2	39350000	2	2	32050000	1	2	42050000	1	2	173625000	1	2	95275000	1	2	220840000	1	2	222920000	1
2	59800000	1	2	86400000	1	2	39500000	1	2	32425000	1	2	42475000	1	2	174750000	1	2	95575000	1	2	221040000	1	2	223920000	1
2	60075000	1	2	86675000	2	2	39825000	1	2	32575000	2	2	42850000	1	2	175250000	1	2	95800000	1	2	221400000	1	2	224120000	1
2	60475000	1	2	86875000	3	2	40000000	1	2	32775000	1	2	43000000	1	2	175550000	2	2	96075000	1	2	221640000	1	2	224720000	1
2	60925000	1	2	87050000	1	2	40300000	1	2	33000000	2	2	43275000	1	2	175675000	1	2	96425000	1	2	221960000	1	2	225080000	1
2	61250000	1	2	87175000	1	2	40700000	1	2	33300000	1	2	43725000	1	2	176225000	2	2	96725000	1	2	222360000	1	2	225400000	1
2	61675000	1	2	88175000	1	2	41175000	1	2	33825000	1	2	44600000	1	2	176350000	1	2	96925000	1	2	222920000	1	2	225800000	2
2	61850000	1	2	88300000	1	2	41350000	1	2	34100000	1	2	44875000	1	2	176850000	1	2	97225000	1	2	223400000	1	2	226000000	1
2	62125000	1	2	88500000	2	2	42075000	1	2	34700000	1	2	45200000	1	2	176975000	1	2	97500000	1	2	223920000	1	2	226520000	1
2	62350000	1	2	88875000	1	2	42350000	1	2	35200000	1	2	45550000	1	2	177850000	1	2	97675000	1	2	224120000	1	2	226720000	1
2	62500000	2	2	89000000	1	2	42600000	1	2	35375000	1	2	45825000	1	2	178025000	1	2	98250000	1	2	224680000	1	2	227080000	1
2	62725000	1	2	89275000	1	2	42875000	1	2	36100000	1	2	45950000	1	2	178225000	1	2	98375000	1	2	225040000	1	2	227480000	1
2	62850000	1	2	89525000	1	2	43000000	1	2	36350000	1	2	46225000	1	2	178700000	1	2	98700000	1	2	225520000	2	2	227800000	1
2	63400000	1	2	89825000	1	2	43275000	1	2	36550000	1	2	46500000	1	2	178925000	1	2	99050000	1	2	226000000	1	2	228080000	1
2	63800000	1	2	89950000	1	2	43725000	1	2	36925000	1	2	47025000	1	2	179375000	1	2	99200000	2	2	226600000	1	2	228800000	1
2	64250000	1	2	90275000	1	2	44200000	1	2	37375000	1	2	47150000	1	2	179500000	1	2	99325000	1	2	226920000	1	2	229040000	1
2	64425000	1	2	91750000	1	2	44350000	1	2	37575000	2	2	47325000	1	2	180950000	1	2	99800000	1	2	227160000	1	2	229520000	1
2	64800000	1	2	91875000	1	2	44875000	1	2	37700000	1	2	47625000	1	2	181575000	1	2	100025000	2	2	228280000	1	2	229760000	1
2	65025000	1	2	92300000	1	2	45175000	1	2	38000000	1	2	47850000	2	2	181975000	1	2	100150000	1	2	228800000	1	2	230040000	1
2	65300000	1	2	95250000	1	2	45525000	1	2	38125000	1	2	48325000	1	2	182775000	1	2	100600000	1	2	229000000	2	2	230880000	1
2	65575000	1	2	95500000	1	2	45650000	2	2	38300000	2	2	48575000	1	2	184025000	1	2	100850000	1	2	229240000	3	2	231400000	1
2	65825000	1	2	95625000	1	2	45825000	1	2	38500000	1	2	49225000	1	2	184275000	1	2	101175000	1	2	229520000	1	2	232080000	1
2	65950000	1	2	95850000	1	2	45950000	1	2	39025000	1	2	49425000	1	2	185025000	3	2	101450000	2	2	229920000	1	2	232640000	1
2	66300000	1	2	96075000	1	2	46225000	1	2	39375000	1	2	49875000	1	2	185375000	2	2	101625000	1	2	230880000	1	2	232840000	2
2	67050000	1	2	96425000	1	2	46425000	1	2	39550000	1	2	50200000	1	2	186150000	1	2	101875000	1	2	231080000	2	2	233200000	1
2	67675000	1	2	96725000	1	2	46600000	1	2	39675000	1	2	50750000	1	2	187275000	1	2	102500000	1	2	231600000	1	2	233600000	1
2	68050000	1	2	96925000	1	2	47025000	1	2	40000000	1	2	51300000	1	2	187675000	1	2	103100000	1	2	232040000	1	2	234800000	3
2	68325000	1	2	97200000	1	2	47150000	1	2	40125000	2	2	51425000	1	2	187850000	2	2	103400000	1	2	232520000	2	2	235000000	2
2	68675000	1	2	97500000	1	2	47300000	1	2	40300000	1	2	51750000	1	2	188350000	1	2	103650000	2	2	232760000	1	2	235320000	1
2	69550000	1	2	97675000	1	2	47650000	1	2	40825000	1	2	52175000	2	2	189150000	1	2	104175000	1	2	233120000	2	2	236000000	1
2	69850000	1	2	98250000	1	2	47875000	2	2	41350000	1	2	52450000	1	2	189375000	1	2	104575000	1	2	233560000	1	2	236560000	1
2	70125000	3	2	98375000	2	2	48025000	1	2	41825000	1	2	52975000	1	2	190300000	1	2	104925000	1	2	234120000	2	2	237080000	1
2	70350000	2	2	99025000	1	2	48525000	1	2	42050000	1	2	53400000	1	2	190500000	1	2	105225000	2	2	234680000	1	2	237440000	1
2	70525000	1	2	99200000	1	2	48825000	1	2	42425000	2	2	53650000	3	2	191175000	1	2	105475000	1	2	234880000	1	2	237920000	1
2	70650000	1	2	99800000	1	2	49225000	1	2	42600000	1	2	53825000	2	2	191875000	1	2	105625000	1	2	235320000	1	2	239320000	1
2	71075000	1	2	99950000	1	2	49500000	1	2	42800000	1	2	54050000	1	2	192400000	2	2	105900000	1	2	235720000	2	2	239920000	1
2	71200000	1	2	100100000	1	2	50050000	1	2	43000000	1	2	54625000	1	2	192525000	1	2	106700000	1	2	235960000	1	2	240360000	1
2	71625000	1	2	100575000	1	2	50425000	1	2	43600000	1	2	54825000	2	2	193075000	1	2	106975000	1	2	236520000	2	2	240720000	1
2	71750000	2	2	100875000	1	2	50725000	1	2	43825000	1	2	55325000	1	2	194425000	1	2	107175000	1	2	237200000	1	2	240920000	1
2	71950000	1	2	101025000	2	2	51150000	1	2	44150000	1	2	55450000	1	2	195375000	1	2	107750000	1	2	237440000	2	2	241560000	1
2	72275000	1	2	101175000	1	2	51700000	1	2	44350000	1	2	55650000	1	2	196100000	1	2	108175000	2	2	237680000	1	2	242680000	0
2	72575000	1	2	101625000	1	2	51950000	2	2	44600000	1	2	55925000	1	2	196925000	1	2	108425000	1	2	238080000	1	3	40000	0
2	72950000	1	2	101875000	1	2	52325000	1	2	44950000	1	2	56075000	1	2	197650000	1	2	108550000	1	2	238640000	2	3	240000	1
2	73075000	1	2	102500000	1	2	52875000	1	2	45200000	1	2	56400000	1	2	197975000	1	2	108825000	1	2	239160000	4	3	520000	2
2	73450000	1	2	103075000	1	2	53400000	1	2	45475000	1	2	56750000	1	2	198300000	1	2	109100000	1	2	239520000	3	3	720000	1
2	74050000	1	2	103375000	1	2	54000000	1	2	45825000	1	2	57350000	1	2	198650000	1	2	109400000	1	2	239800000	1	3	1000000	1
2	74200000	1	2	103650000	1	2	54200000	1	2	45950000	1	2	57750000	2	2	199175000	1	2	109975000	1	2	240240000	2	3	1200000	2
2	74400000	1	2	104125000	1	2	54525000	1	2	46225000	1	2	57875000	1	2	199300000	2	2	110100000	2	2	241560000	1	3	1400000	1
2	74875000	1	2	104925000	1	2	55375000	1	2	46450000	1	2	58100000	2	2	199975000	1	2	110275000	1	2	242680000	0	3	1680000	2
2	75000000	1	2	105475000	1	2	55875000	1	2	46850000	1	2	58300000	1	2	200600000	1	2	110500000	1	3	40000	0	3	1880000	1
2	75575000	1	2	105700000	1	2	56150000	1	2	47125000	1	2	58725000	1	2	200775000	1	2	110850000	1	3	240000	1	3	2240000	1
2	75950000	1	2	105875000	1	2	56375000	1	2	47300000	1	2	58900000	1	2	201050000	1	2	111000000	1	3	720000	1	3	2440000	1
2	76125000	1	2	106175000	1	2	56775000	1	2	47650000	1	2	59200000	1	2	201700000	1	2	111400000	1	3	1120000	1	3	2840000	1
2	76575000	1	2	106700000	1	2	57250000	1	2	47800000	2	2	59550000	1	2	202100000	1	2	111525000	1	3	1480000	1	3	3480000	1
2	76850000	1	2	106825000	2	2	57375000	1	2	48025000	1	2	60075000	1	2	202625000	1	2	111875000	1	3	1840000	1	3	3880000	1
2	77400000	1	2	106975000	1	2	57850000	1	2	48325000	1	2	60475000	1	2	202800000	2	2	112000000	1	3	2080000	1	3	4840000	1
2	77800000	3	2	107125000	1	2	57975000	1	2	48775000	1	2	60925000	1	2	203150000	1	2	112375000	1	3	2480000	2	3	5680000	1
2	77925000	2	2	107250000	1	2	58225000	1	2	48900000	2	2	61075000	1	2	203900000	1	2	112500000	1	3	2680000	1	3	6040000	1
2	78600000	1	2	108175000	1	2	58825000	1	2	49225000	1	2	61850000	1	2	204350000	1	2	112625000	1	3	3000000	2	3	6320000	1
2	78975000	1	2	108450000	1	2	59550000	1	2	49425000	1	2	62125000	1	2	204825000	1	2	112825000	1	3	3560000	1	3	6560000	1
2	79325000	1	2	108650000	1	2	59925000	1	2	49925000	1	2	62325000	2	2	205575000	1	2	113025000	1	3	3760000	1	3	7040000	1
2	80000000	1	2	108800000	2	2	60375000	1	2	50325000	1	2	62450000	3	2	206150000	1	2	113200000	1	3	4520000	1	3	7320000	1
2	80150000	1	2	108925000	1	2	60800000	1	2	50700000	1	2	63025000	1	2	206875000	1	2	113350000	1	3	4800000	2	3	7600000	1
2	80550000	1	2	109250000	1	2	60925000	1	2	50950000	1	2	63500000	1	2	207025000	1	2	113500000	2	3	5000000	1	3	7960000	1
2	80775000	1	2	109400000	1	2	61100000	1	2	51225000	1	2	63800000	1	2	207525000	1	2	113750000	1	3	5480000	1	3	9160000	1
2	81225000	1	2	110100000	1	2	61300000	1	2	51650000	1	2	64400000	1	2	208100000	1	2	113875000	1	3	5720000	1	3	10600000	1
2	81750000	1	2	110250000	1	2	61600000	1	2	51950000	1	2	64825000	1	2	208400000	1	2	114175000	1	3	6080000	1	3	11520000	1
2	82050000	1	2	110500000	1	2	61725000	2	2	52500000	1	2	65300000	1	2	209175000	1	2	114425000	1	3	6440000	1	3	12040000	1
2	82600000	1	2	110875000	1	2	62100000	1	2	52825000	1	2	65475000	1	2	209500000	1	2	114700000	1	3	6800000	1	3	12320000	1
2	83150000	1	2	111000000	1	2	62400000	1	2	53275000	1	2	65800000	1	2	210150000	1	2	115025000	1	3	7080000	1	3	12640000	1
2	83750000	1	2	111400000	1	2	63225000	1	2	53750000	1	2	66150000	2	2	210750000	1	2	115325000	2	3	7440000	2	3	13280000	1
2	84225000	1	2	111525000	1	2	63425000	1	2	53950000	2	2	66300000	1	2	211100000	1	2	115925000	1	3	7640000	3	3	13800000	2
2	84600000	1	2	111875000	1	2	64000000	1	2	54075000	1	2	66625000	1	2	211975000	1	2	116275000	1	3	7920000	1	3	14000000	3
2	84975000	1	2	112000000	1	2	64175000	1	2	54350000	1	2	66825000	1	2	212625000	2	2	116775000	1	3	8440000	1	3	15760000	4
2	85100000	2	2	112375000	1	2	64450000	1	2	54525000	1	2	67275000	1	2	213450000	1	2	117500000	1	3	9320000	1	3	15960000	1
2	85550000	1	2	112500000	1	2	64750000	2	2	54775000	1	2	67675000	1	2	214175000	1	2	118075000	1	3	10560000	1	3	16520000	1
2	85725000	2	2	112625000	1	2	64950000	1	2	54900000	1	2	68050000	1	2	215375000	1	2	118550000	1	3	11600000	1	3	16720000	1
2	85850000	1	2	112825000	1	2	65100000	1	2	55100000	1	2	68275000	1	2	216125000	2	2	118800000	1	3	12120000	2	3	16960000	1
2	86125000	1	2	113025000	1	2	65300000	2	2	55850000	1	2	68700000	1	2	216550000	1	2	118975000	2	3	12320000	1	3	17360000	2
2	86325000	1	2	113200000	1	2	65475000	1	2	56075000	1	2	69050000	1	2	216825000	1	2	119225000	1	3	12640000	3	3	17600000	1
2	86875000	1	2	113325000	1	2	65800000	1	2	56250000	1	2	69200000	1	2	216950000	2	2	119625000	1	3	12920000	2	3	18160000	1
2	87050000	1	2	113500000	2	2	66300000	1	2	56375000	1	2	69400000	1	2	217350000	1	2	120075000	1	3	13360000	1	3	18680000	1
2	87575000	2	2	113725000	1	2	67125000	1	2	56800000	1	2	69575000	2	2	217550000	1	2	120975000	1	3	13800000	1	3	18920000	1
2	88175000	1	2	113850000	2	2	67675000	1	2	57150000	1	2	69825000	1	2	217700000	1	2	121450000	1	3	14400000	1	3	19200000	1
2	88300000	1	2	114175000	1	2	68025000	1	2	57475000	1	2	70125000	1	2	218200000	1	2	121850000	1	3	14760000	2	3	19400000	1
2	88650000	1	2	114425000	1	2	68250000	1	2	57875000	1	2	70375000	1	2	218625000	1	2	122175000	1	3	15640000	1	3	19680000	1
2	88825000	1	2	114725000	1	2	68675000	1	2	58400000	1	2	70525000	1	2	218975000	1	2	122525000	1	3	15960000	1	3	19920000	2
2	89050000	1	2	114850000	1	2	68925000	1	2	59150000	1	2	70650000	1	2	219575000	2	2	123025000	1	3	16600000	1	3	20440000	1
2	89175000	2	2	115450000	1	2	69225000	1	2	59925000	1	2	70850000	1	2	219725000	3	2	123400000	1	3	16800000	2	3	20760000	1
2	89300000	1	2	115700000	1	2	69350000	1	2	60375000	1	2	71200000	1	2	220250000	1	2	124075000	1	3	17080000	1	3	21080000	1
2	89550000	1	2	116800000	1	2	69600000	1	2	60850000	1	2	71625000	1	2	220550000	1	2	124600000	1	3	17680000	1	3	21440000	1
2	89825000	1	2	117375000	1	2	70075000	1	2	61275000	1	2	71750000	2	2	221075000	1	2	124775000	1	3	18200000	1	3	21640000	2
2	89950000	2	2	118425000	1	2	70225000	1	2	61400000	1	2	71875000	1	2	222150000	1	2	125000000	1	3	18600000	1	3	21840000	3
2	90275000	1	2	118575000	1	2	70525000	1	2	61725000	1	2	72200000	1	2	222875000	1	2	125825000	1	3	18800000	1	3	22040000	4
2	91625000	1	2	118700000	2	2	70650000	1	2	61850000	2	2	72400000	1	2	223300000	1	2	126300000	1	3	19120000	1	3	22440000	1
2	92025000	2	2	118950000	1	2	71000000	1	2	62125000	1	2	72650000	1	2	223450000	1	2	126975000	1	3	19560000	1	3	22680000	1
2	92300000	1	2	119475000	1	2	71200000	1	2	62350000	1	2	72975000	1	2	224550000	1	2	127275000	1	3	20080000	1	3	23080000	2
2	95275000	1	2	119625000	1	2	71325000	1	2	62675000	1	2	73100000	1	2	224825000	1	2	127825000	1	3	20760000	1	3	23320000	1
2	95400000	2	2	120250000	1	2	71625000	1	2	62800000	1	2	73350000	1	2	225200000	1	2	128050000	1	3	21000000	1	3	23520000	1
2	95575000	1	2	120925000	1	2	71750000	1	2	63400000	1	2	73500000	1	2	225525000	1	2	128275000	1	3	21440000	1	3	24400000	1
2	96075000	1	2	121050000	2	2	71950000	1	2	63800000	1	2	74050000	1	2	225900000	1	2	128475000	1	3	21680000	1	3	24880000	1
2	96425000	1	2	121450000	1	2	72200000	1	2	64000000	1	2	74200000	2	2	226525000	1	2	128750000	1	3	21920000	1	3	25120000	1
2	96725000	1	2	121850000	1	2	72625000	1	2	64175000	1	2	74450000	1	2	227325000	1	2	128925000	2	3	22480000	1	3	25400000	2
2	97025000	1	2	122125000	1	2	72975000	1	2	64450000	1	2	74850000	1	2	228000000	1	2	129075000	3	3	22720000	2	3	26080000	1
2	97375000	2	2	122550000	1	2	73100000	1	2	64800000	1	2	75125000	1	2	228425000	1	2	130450000	1	3	23080000	1	3	26400000	2
2	97675000	1	2	123225000	1	2	73250000	1	2	65300000	1	2	75425000	1	2	228825000	1	2	130700000	1	3	23480000	1	3	26640000	1
2	97875000	1	2	123725000	1	2	73500000	1	2	65850000	1	2	75925000	1	2	228950000	2	2	131025000	1	3	23720000	1	3	27000000	1
2	98250000	1	2	124100000	2	2	73675000	2	2	66225000	1	2	76125000	1	2	229650000	3	2	131150000	1	3	24160000	2	3	27560000	1
2	98675000	1	2	124575000	3	2	73900000	3	2	66650000	1	2	76525000	1	2	230125000	1	2	131475000	1	3	24520000	1	3	27880000	1
2	98975000	1	2	124775000	1	2	74050000	1	2	66800000	1	2	76875000	1	2	230600000	1	2	131900000	1	3	25000000	1	3	28240000	1
2	99525000	1	2	126200000	1	2	74175000	1	2	67050000	1	2	77275000	1	2	230850000	2	2	132150000	1	3	25200000	1	3	28640000	1
2	99675000	1	2	126325000	2	2	74450000	1	2	67775000	1	2	77925000	1	2	231250000	1	2	132500000	1	3	25760000	1	3	29080000	1
2	100125000	1	2	127000000	1	2	74650000	1	2	68300000	1	2	78450000	1	2	231675000	1	2	133000000	1	3	26160000	1	3	29360000	1
2	100300000	1	2	127700000	1	2	74775000	1	2	68425000	1	2	78975000	1	2	232350000	1	2	133475000	1	3	26400000	1	3	29600000	1
2	100800000	1	2	127825000	1	2	75125000	1	2	68675000	1	2	79200000	1	2	232675000	1	2	133950000	1	3	26800000	2	3	29840000	3
2	101450000	1	2	128050000	1	2	75375000	1	2	69025000	1	2	79625000	1	2	233075000	1	2	134450000	1	3	27360000	1	3	30160000	2
2	102800000	1	2	128275000	1	2	75675000	1	2	69150000	1	2	79975000	1	2	233425000	1	2	134625000	1	3	29080000	1	3	30400000	1
2	103150000	1	2	128450000	2	2	75950000	1	2	69425000	1	2	80150000	1	2	234050000	1	2	135225000	1	3	29400000	1	3	31280000	1
2	103475000	1	2	128600000	1	2	76100000	2	2	69600000	1	2	80400000	1	2	234375000	1	2	135700000	1	3	29600000	1	3	34360000	1
2	104125000	1	2	128775000	1	2	76525000	1	2	69825000	1	2	80775000	1	2	234875000	1	2	135925000	1	3	30400000	1	3	35080000	1
2	104725000	1	2	129075000	1	2	77325000	1	2	70100000	1	2	81200000	1	2	235175000	1	2	136550000	1	3	30800000	2	3	35400000	1
2	105225000	1	2	130025000	1	2	77950000	1	2	70225000	1	2	81800000	1	2	235900000	1	2	137175000	1	3	31040000	1	3	35760000	1
2	105575000	1	2	130725000	1	2	78550000	1	2	70525000	1	2	82125000	1	2	236025000	1	2	137300000	1	3	31400000	1	3	36280000	2
2	105900000	1	2	130900000	1	2	79000000	1	2	70650000	1	2	82700000	1	2	236675000	1	2	137675000	1	3	31920000	1	3	38640000	1
2	106300000	1	2	131150000	1	2	79275000	1	2	71075000	1	2	83125000	1	2	237175000	1	2	138175000	1	3	33320000	1	3	38840000	1
2	106575000	1	2	131475000	1	2	79675000	1	2	71200000	3	2	83750000	1	2	237625000	1	2	138625000	1	3	33800000	1	3	39920000	1
2	106975000	1	2	131925000	1	2	80175000	1	2	71325000	2	2	84025000	1	2	238000000	1	2	138750000	1	3	34160000	1	3	40400000	3
2	107125000	1	2	132150000	1	2	80625000	1	2	71625000	3	2	84250000	1	2	238500000	1	2	139350000	1	3	34560000	1	3	40680000	2
2	107250000	1	2	132500000	1	2	80775000	1	2	71750000	1	2	84650000	1	2	239200000	1	2	139600000	1	3	34920000	1	3	40920000	1
2	107750000	1	2	133000000	1	2	81200000	1	2	72000000	1	2	85000000	1	2	240500000	1	2	139900000	1	3	35200000	1	3	41160000	4
2	108450000	1	2	133475000	1	2	81725000	1	2	72650000	1	2	85125000	2	2	241075000	1	2	141050000	1	3	35480000	1	3	41360000	3
2	108600000	1	2	133925000	1	2	81950000	1	2	72975000	1	2	85425000	1	2	241450000	1	2	142275000	1	3	35760000	1	3	41560000	4
2	108825000	1	2	134150000	1	2	82575000	1	2	73100000	1	2	85550000	1	2	241650000	1	2	142425000	1	3	36280000	1	3	41760000	2
2	109100000	1	2	134625000	1	2	83050000	1	2	73250000	1	2	85725000	2	2	242600000	1	2	142925000	1	3	36680000	1	3	42920000	1
2	109500000	1	2	134850000	1	2	83450000	1	2	73525000	1	2	85850000	1	2	242825000	3	2	143375000	1	3	37440000	1	3	43360000	1
2	109825000	1	2	135200000	1	2	83850000	1	2	73675000	1	2	86050000	1	2	242950000	2	2	143775000	1	3	38640000	1	3	43600000	1
2	110100000	1	2	135675000	1	2	84350000	1	2	73950000	1	2	86200000	2	2	243075000	0	2	144075000	1	3	38840000	1	3	44040000	1
2	110250000	1	2	136600000	1	2	84600000	1	2	74200000	1	2	86325000	1	3	50000	0	2	144450000	1	3	39400000	1	3	44760000	1
2	110500000	1	2	137050000	2	2	85000000	1	2	74425000	1	2	86875000	1	3	550000	1	2	144600000	1	3	39880000	1	3	45320000	1
2	110850000	1	2	137175000	1	2	85125000	1	2	74675000	1	2	87050000	1	3	2150000	1	2	145575000	1	3	40680000	1	3	45720000	1
2	110975000	1	2	137675000	1	2	85250000	2	2	74825000	1	2	87175000	1	3	2725000	1	2	146025000	1	3	41000000	1	3	46120000	1
2	111400000	1	2	138625000	1	2	85425000	1	2	75450000	1	2	88175000	1	3	3225000	1	2	146875000	1	3	41320000	1	3	46680000	1
2	111525000	1	2	138875000	2	2	85550000	1	2	75675000	2	2	88300000	1	3	3775000	1	2	147475000	1	3	41560000	1	3	48560000	1
2	111775000	2	2	139350000	1	2	85725000	2	2	75950000	1	2	89050000	1	3	4350000	1	2	148000000	1	3	42080000	1	3	50320000	1
2	112000000	1	2	139600000	1	2	85850000	1	2	76525000	1	2	89275000	1	3	4750000	1	2	148400000	1	3	42320000	1	3	50840000	1
2	112375000	1	2	139850000	1	2	86150000	2	2	77450000	1	2	89525000	1	3	5225000	1	2	148700000	1	3	42920000	1	3	51240000	2
2	112500000	1	2	141800000	2	2	86300000	3	2	78100000	1	2	89825000	1	3	5550000	1	2	148825000	2	3	43360000	1	3	51920000	1
2	112625000	1	2	142250000	1	2	86425000	1	2	78575000	1	2	90275000	1	3	6100000	1	2	149275000	1	3	43600000	1	3	52120000	2
2	113025000	1	2	142375000	4	2	86750000	1	2	79025000	1	2	91625000	1	3	6750000	3	2	149675000	1	3	44960000	1	3	52840000	1
2	113300000	1	2	142800000	3	2	87050000	1	2	79525000	1	2	92025000	2	3	6875000	2	2	149800000	1	3	45360000	1	3	53600000	1
2	113600000	2	2	142925000	2	2	87175000	1	2	80000000	1	2	92300000	1	3	7300000	1	2	150000000	1	3	45680000	1	3	54000000	2
2	113725000	1	2	143800000	1	2	88175000	1	2	80125000	1	2	95275000	1	3	8325000	1	2	150425000	1	3	46120000	1	3	54200000	1
2	114150000	1	2	144000000	1	2	88300000	1	2	80300000	1	2	95400000	1	3	8450000	3	2	150700000	1	3	46680000	1	3	54720000	1
2	114425000	1	2	144425000	1	2	89050000	1	2	80850000	1	2	95575000	1	3	8875000	2	2	151475000	1	3	47200000	1	3	55080000	1
2	114750000	1	2	145125000	1	2	89325000	1	2	81200000	1	2	95925000	1	3	9000000	1	2	151825000	1	3	47440000	1	3	55280000	2
2	115075000	1	2	145725000	1	2	89525000	1	2	81950000	1	2	96075000	1	3	9375000	1	2	152100000	1	3	48560000	1	3	55640000	1
2	115725000	1	2	145850000	1	2	89825000	1	2	82325000	1	2	96425000	1	3	9725000	1	2	152300000	1	3	49080000	1	3	56040000	1
2	116275000	1	2	146575000	1	2	89950000	2	2	82825000	1	2	96725000	1	3	9875000	1	2	152775000	1	3	50120000	1	3	57200000	1
2	116900000	1	2	146725000	1	2	90250000	1	2	83200000	1	2	97200000	2	3	10250000	2	2	152900000	1	3	50360000	1	3	58840000	2
2	117025000	2	2	147200000	2	2	91625000	1	2	83775000	1	2	97325000	3	3	10375000	1	2	153550000	1	3	51040000	1	3	59040000	3
2	117625000	1	2	147475000	1	2	91875000	1	2	84250000	1	2	97675000	1	3	10575000	1	2	153850000	1	3	51920000	1	3	59320000	1
2	118425000	1	2	148300000	1	2	92300000	1	2	84650000	1	2	97875000	1	3	10975000	1	2	154275000	1	3	52560000	1	3	59640000	1
2	118700000	1	2	148700000	1	2	95275000	1	2	84900000	1	2	98250000	1	3	11100000	1	2	154400000	1	3	53280000	1	3	59960000	1
2	119000000	1	2	148825000	1	2	95400000	2	2	85175000	1	2	98375000	2	3	11900000	1	2	155025000	1	3	53680000	1	3	60200000	1
2	119400000	1	2	149275000	1	2	95575000	1	2	85425000	1	2	98500000	1	3	12400000	1	2	155275000	1	3	54240000	1	3	60560000	1
2	119950000	1	2	149700000	1	2	95925000	1	2	85550000	1	2	99000000	1	3	12525000	1	2	155850000	1	3	55080000	2	3	60920000	1
2	120250000	2	2	149825000	1	2	96075000	1	2	85725000	2	2	99225000	1	3	12825000	1	2	156200000	1	3	55280000	1	3	61320000	1
2	120450000	1	2	149975000	1	2	96425000	1	2	85850000	1	2	99575000	1	3	13300000	1	2	156325000	2	3	56040000	1	3	61640000	1
2	120700000	1	2	150425000	1	2	96725000	1	2	86050000	1	2	100350000	1	3	13525000	1	2	156775000	1	3	56840000	2	3	62520000	1
2	120950000	1	2	151225000	1	2	96950000	2	2	86200000	2	2	100775000	1	3	13725000	1	2	157600000	1	3	57520000	1	3	62840000	2
2	121075000	1	2	152150000	1	2	97200000	1	2	86400000	1	2	101050000	1	3	14175000	1	2	158150000	1	3	58360000	1	3	63040000	3
2	121300000	2	2	152275000	2	2	97675000	1	2	86525000	2	2	101400000	1	3	14975000	1	2	158900000	1	3	58880000	1	3	64880000	1
2	121575000	1	2	152400000	4	2	97875000	2	2	86875000	1	2	101625000	1	3	15100000	1	2	159250000	1	3	59080000	2	3	65080000	1
2	122125000	1	2	152675000	3	2	98250000	1	2	87075000	1	2	102325000	1	3	15625000	1	2	159575000	2	3	59360000	1	3	65440000	1
2	122375000	1	2	152875000	1	2	98500000	1	2	87200000	1	2	102575000	1	3	16175000	1	2	159700000	1	3	59720000	1	3	65920000	1
2	122550000	1	2	153025000	1	2	98800000	1	2	88175000	1	2	102700000	1	3	16325000	2	2	160075000	1	3	60160000	1	3	66120000	2
2	123150000	1	2	153575000	1	2	99000000	1	2	88300000	1	2	103450000	1	3	16600000	1	2	160700000	1	3	60400000	2	3	66440000	1
2	123375000	1	2	153850000	1	2	99550000	1	2	88500000	1	2	103575000	1	3	17150000	1	2	160850000	1	3	60640000	3	3	66720000	1
2	123775000	1	2	154300000	1	2	99950000	1	2	88825000	1	2	104000000	1	3	17300000	1	2	161150000	1	3	60840000	1	3	67280000	1
2	123950000	1	2	154425000	1	2	100150000	1	2	89050000	1	2	104125000	1	3	17775000	1	2	161625000	1	3	61320000	1	3	67680000	1
2	124375000	1	2	155050000	1	2	100550000	1	2	89325000	1	2	104575000	1	3	17925000	1	2	161850000	1	3	61640000	1	3	68080000	1
2	125250000	1	2	155300000	1	2	101050000	2	2	89525000	1	2	104875000	1	3	18475000	1	2	162075000	1	3	63000000	1	3	68480000	1
2	125925000	1	2	155425000	2	2	101175000	1	2	89825000	1	2	105325000	1	3	18875000	1	2	162450000	1	3	63560000	1	3	68800000	1
2	126175000	1	2	155900000	1	2	101400000	1	2	89950000	2	2	105725000	1	3	19075000	1	2	162800000	3	3	63800000	1	3	69760000	1
2	126525000	1	2	156150000	1	2	101625000	1	2	90275000	1	2	106275000	1	3	19325000	1	2	163075000	2	3	64280000	1	3	70320000	1
2	127025000	1	2	156775000	1	2	101875000	1	2	91625000	1	2	106725000	1	3	19925000	1	2	163200000	1	3	64480000	2	3	70880000	1
2	127400000	1	2	157550000	1	2	102200000	1	2	91875000	1	2	106975000	1	3	20250000	1	2	163400000	2	3	64920000	1	3	71360000	1
2	127800000	1	2	158125000	1	2	102525000	1	2	92300000	1	2	107125000	1	3	20950000	1	2	163700000	3	3	65560000	2	3	71600000	2
2	128150000	1	2	158475000	1	2	102675000	2	2	95275000	1	2	107750000	1	3	22050000	1	2	164000000	1	3	65920000	1	3	72200000	1
2	128375000	1	2	158625000	2	2	102950000	3	2	95400000	2	2	108175000	1	3	22175000	1	2	164125000	1	3	66120000	1	3	72640000	1
2	129000000	1	2	158875000	1	2	103300000	1	2	95575000	1	2	108450000	1	3	22900000	1	2	164775000	1	3	66440000	1	3	73800000	2
2	129575000	1	2	159300000	2	2	103550000	1	2	95800000	1	2	108600000	1	3	23200000	1	2	165450000	1	3	66800000	1	3	74240000	1
2	129850000	1	2	159600000	3	2	104050000	1	2	96075000	1	2	108825000	1	3	23525000	1	2	165575000	1	3	67640000	1	3	74640000	1
2	130325000	1	2	159725000	1	2	104425000	1	2	96425000	1	2	109250000	1	3	24000000	1	2	165825000	1	3	67880000	2	3	74920000	1
2	130725000	1	2	160050000	1	2	104925000	1	2	96725000	1	2	109500000	1	3	24300000	2	2	166800000	1	3	68240000	1	3	75240000	2
2	130900000	1	2	160900000	1	2	105475000	1	2	97675000	1	2	109950000	1	3	24750000	1	2	167375000	1	3	68680000	1	3	75480000	1
2	131150000	1	2	161050000	2	2	105825000	1	2	97875000	1	2	110100000	1	3	25275000	1	2	167525000	1	3	69200000	1	3	75800000	1
2	131475000	1	2	161175000	1	2	106400000	1	2	98250000	1	2	110250000	1	3	26325000	1	2	168075000	1	3	69800000	2	3	76080000	1
2	131925000	1	2	161475000	1	2	106825000	1	2	98625000	1	2	110500000	1	3	27175000	3	2	168550000	1	3	70920000	1	3	76280000	2
2	132150000	1	2	161850000	1	2	106975000	1	2	99025000	1	2	110850000	1	3	27300000	2	2	168825000	1	3	71320000	1	3	76600000	1
2	132450000	1	2	162100000	1	2	107100000	1	2	99225000	1	2	110975000	1	3	27775000	1	2	169200000	1	3	71600000	1	3	77080000	1
2	132600000	1	2	162275000	2	2	107225000	1	2	99400000	1	2	111400000	1	3	27925000	2	2	169775000	1	3	71840000	1	3	77280000	1
2	133000000	1	2	162425000	1	2	107900000	1	2	99750000	1	2	111525000	2	3	28475000	1	2	170100000	2	3	72280000	1	3	77680000	1
2	133325000	1	2	162825000	1	2	108450000	1	2	100150000	1	2	111650000	3	3	28900000	1	2	170250000	1	3	72560000	1	3	77920000	2
2	133725000	1	2	163000000	1	2	108600000	1	2	100550000	1	2	112000000	1	3	30000000	1	2	170775000	1	3	73840000	1	3	78240000	1
2	134225000	1	2	163175000	1	2	108825000	1	2	100875000	1	2	112375000	1	3	30800000	1	2	171225000	1	3	74560000	1	3	78440000	1
2	134625000	1	2	163700000	2	2	109250000	1	2	101175000	1	2	112500000	1	3	31700000	1	2	171550000	2	3	74920000	1	3	79080000	1
2	134950000	1	2	164000000	1	2	109500000	1	2	101400000	1	2	112625000	1	3	32150000	1	2	171675000	3	3	75480000	1	3	79440000	1
2	135175000	1	2	164125000	1	2	109750000	1	2	101625000	1	2	112825000	1	3	32525000	1	2	171800000	1	3	76000000	1	3	79840000	1
2	135425000	1	2	164575000	1	2	110100000	1	2	101850000	1	2	113075000	1	3	33200000	1	2	172225000	2	3	76440000	1	3	80160000	2
2	135675000	1	2	164925000	1	2	110250000	1	2	102150000	1	2	113200000	1	3	33875000	1	2	172350000	1	3	77280000	3	3	80360000	4
2	136125000	1	2	165400000	1	2	110500000	1	2	102475000	1	2	113325000	1	3	34425000	2	2	172900000	1	3	77480000	2	3	80560000	3
2	136375000	2	2	165525000	1	2	110875000	1	2	102675000	2	2	113525000	3	3	34750000	3	2	173025000	1	3	77920000	1	3	81280000	1
2	136675000	1	2	165850000	1	2	111000000	1	2	102875000	3	2	113800000	2	3	34975000	1	2	173450000	1	3	78280000	1	3	81640000	1
2	136975000	1	2	166200000	1	2	111400000	1	2	103100000	1	2	114025000	3	3	36025000	1	2	173600000	1	3	78480000	1	3	81920000	1
2	137225000	1	2	166325000	2	2	111650000	2	2	103375000	1	2	114150000	1	3	36725000	1	2	174250000	2	3	79080000	1	3	82160000	1
2	137500000	1	2	166800000	1	2	112000000	1	2	103500000	1	2	114425000	1	3	37700000	1	2	174375000	1	3	79320000	1	3	82480000	1
2	138000000	1	2	167375000	1	2	112375000	1	2	104075000	1	2	114775000	1	3	37850000	1	2	174850000	2	3	80120000	1	3	82720000	1
2	138500000	1	2	167950000	1	2	112500000	1	2	104475000	1	2	115075000	1	3	38550000	3	2	175300000	1	3	80440000	1	3	83080000	1
2	138625000	1	2	168075000	1	2	112625000	1	2	105025000	1	2	115650000	1	3	38700000	2	2	175550000	1	3	80640000	1	3	83480000	1
2	139025000	1	2	168775000	1	2	112825000	1	2	105500000	1	2	116075000	1	3	39125000	1	2	175875000	2	3	81120000	1	3	83920000	1
2	139350000	1	2	168975000	1	2	113075000	1	2	105675000	1	2	116400000	1	3	39450000	1	2	176075000	1	3	81800000	1	3	84280000	1
2	139600000	1	2	169200000	1	2	113200000	1	2	105925000	1	2	116850000	1	3	39575000	1	2	176350000	2	3	82200000	2	3	84520000	1
2	139875000	1	2	169625000	1	2	113325000	1	2	106175000	1	2	117425000	1	3	40600000	1	2	176650000	1	3	82760000	1	3	84800000	1
2	140375000	1	2	169800000	1	2	113725000	1	2	106475000	1	2	117850000	1	3	41400000	1	2	176975000	1	3	83040000	2	3	85200000	1
2	140975000	1	2	170000000	1	2	114175000	1	2	106700000	2	2	118425000	1	3	41950000	1	2	177375000	1	3	83320000	1	3	85600000	1
2	141400000	1	2	170250000	1	2	114425000	1	2	106975000	1	2	118700000	1	3	42150000	1	2	177500000	1	3	83760000	1	3	85800000	4
2	141650000	2	2	170525000	2	2	114850000	1	2	107100000	2	2	118850000	1	3	42925000	1	2	178075000	1	3	84040000	1	3	86000000	3
2	142125000	1	2	170650000	1	2	115200000	2	2	107225000	1	2	119275000	1	3	43450000	1	2	178650000	1	3	84440000	1	3	86320000	2
2	142425000	1	2	170825000	1	2	115575000	1	2	107575000	2	2	119625000	1	3	44025000	1	2	178950000	1	3	84840000	1	3	86560000	1
2	142950000	1	2	171225000	2	2	116175000	1	2	107750000	1	2	119875000	1	3	44900000	1	2	179400000	1	3	85200000	1	3	87040000	1
2	143425000	1	2	171775000	1	2	116925000	1	2	108250000	1	2	120525000	1	3	45025000	1	2	179550000	1	3	85600000	1	3	87520000	3
2	143775000	1	2	172225000	1	2	117625000	1	2	108425000	1	2	120950000	1	3	45300000	1	2	180275000	1	3	86080000	1	3	87720000	2
2	144050000	1	2	172375000	1	2	117750000	1	2	108550000	1	2	121450000	1	3	46400000	1	2	180850000	1	3	86320000	1	3	87920000	1
2	144450000	1	2	172900000	1	2	118575000	1	2	108825000	1	2	121700000	2	3	47475000	1	2	180975000	1	3	86880000	1	3	88480000	3
2	144950000	1	2	173025000	1	2	118775000	1	2	109250000	1	2	122150000	1	3	48225000	1	2	181250000	1	3	87160000	2	3	88720000	2
2	145150000	2	2	173425000	1	2	119050000	2	2	109425000	1	2	122350000	2	3	48725000	1	2	181725000	1	3	87600000	1	3	89040000	1
2	145375000	1	2	173600000	1	2	119325000	1	2	109750000	1	2	122525000	1	3	49050000	1	2	181925000	1	3	88000000	1	3	89320000	1
2	145900000	1	2	173900000	1	2	119625000	1	2	109900000	1	2	122850000	1	3	49725000	1	2	182375000	1	3	88720000	1	3	89520000	1
2	146300000	1	2	174100000	1	2	120125000	1	2	110100000	1	2	123000000	1	3	49950000	2	2	183025000	1	3	89040000	1	3	89880000	2
2	146650000	1	2	174250000	1	2	120250000	1	2	110275000	1	2	123375000	1	3	50150000	1	2	183200000	1	3	89400000	1	3	90120000	1
2	146850000	1	2	175200000	1	2	120550000	1	2	110500000	1	2	123950000	1	3	50325000	1	2	183600000	1	3	89720000	1	3	90440000	1
2	147475000	1	2	175325000	1	2	120850000	1	2	110850000	1	2	124325000	1	3	50725000	1	2	183850000	1	3	90000000	1	3	95000000	1
2	147900000	1	2	175575000	1	2	121075000	1	2	110975000	1	2	125075000	1	3	51325000	1	2	184050000	1	3	90520000	1	3	95200000	1
2	148300000	1	2	175900000	1	2	121200000	1	2	111400000	1	2	125425000	2	3	51450000	1	2	184500000	1	3	95000000	1	3	95720000	1
2	148475000	1	2	176175000	1	2	121700000	1	2	111525000	2	2	125800000	1	3	51700000	2	2	184650000	1	3	95640000	1	3	96200000	1
2	148675000	1	2	176600000	2	2	121850000	1	2	111875000	1	2	126275000	1	3	51975000	1	2	185525000	1	3	95880000	1	3	96520000	1
2	148875000	1	2	177000000	1	2	122125000	1	2	112000000	1	2	126450000	2	3	52450000	1	2	185725000	1	3	96280000	1	3	96760000	1
2	149150000	3	2	177300000	2	2	122375000	1	2	112375000	1	2	126950000	1	3	52750000	1	2	186150000	1	3	96520000	1	3	97120000	1
2	149275000	4	2	177500000	1	2	122575000	1	2	112500000	1	2	127400000	1	3	53250000	1	2	186275000	1	3	96840000	1	3	97320000	1
2	149475000	2	2	178025000	1	2	122925000	2	2	112625000	1	2	127825000	1	3	53600000	1	2	186900000	1	3	97160000	1	3	97720000	1
2	149675000	1	2	178225000	1	2	123100000	1	2	112825000	1	2	128150000	1	3	53975000	1	2	187350000	1	3	97440000	2	3	98320000	1
2	149800000	1	2	178700000	1	2	123500000	1	2	113075000	1	2	128275000	2	3	54350000	1	2	187525000	1	3	97720000	1	3	98600000	1
2	150100000	1	2	178950000	1	2	123950000	1	2	113200000	1	2	128600000	1	3	55350000	1	2	187700000	1	3	98240000	1	3	98800000	2
2	150425000	1	2	179300000	1	2	124500000	1	2	113325000	1	2	128775000	1	3	56225000	2	2	188150000	1	3	98520000	1	3	99080000	1
2	150550000	1	2	179550000	1	2	125175000	1	2	113750000	1	2	129250000	1	3	56600000	1	2	188350000	1	3	99120000	1	3	99480000	1
2	151025000	1	2	179975000	1	2	125625000	1	2	113875000	2	2	129525000	1	3	56725000	1	2	188750000	2	3	99360000	1	3	99920000	2
2	151300000	1	2	180975000	1	2	126200000	1	2	114150000	1	2	129875000	1	3	57125000	1	2	188900000	1	3	99720000	1	3	100120000	1
2	151550000	1	2	181275000	1	2	126425000	1	2	114425000	1	2	130450000	1	3	57250000	1	2	189350000	1	3	100120000	2	3	100480000	1
2	152100000	1	2	181725000	1	2	127025000	1	2	114725000	1	2	130750000	1	3	57775000	1	2	189500000	2	3	100480000	1	3	100800000	2
2	152325000	1	2	181925000	1	2	127400000	1	2	115075000	1	2	130900000	1	3	57925000	1	2	189875000	1	3	101000000	2	3	101200000	1
2	152650000	1	2	182100000	1	2	127800000	1	2	115700000	1	2	131150000	1	3	58175000	2	2	190325000	1	3	101280000	1	3	101760000	2
2	152875000	1	2	182600000	1	2	128150000	1	2	116275000	1	2	131475000	1	3	58575000	1	2	190525000	1	3	102360000	1	3	102160000	1
2	153300000	1	2	182975000	1	2	128275000	2	2	116650000	1	2	131925000	1	3	58725000	1	2	191175000	1	3	102600000	1	3	102600000	1
2	153525000	1	2	183250000	1	2	128475000	1	2	117250000	1	2	132150000	1	3	59425000	1	2	191700000	1	3	102960000	1	3	102960000	2
2	153650000	1	2	183600000	1	2	128600000	1	2	117750000	1	2	132450000	1	3	60350000	1	2	191850000	1	3	103200000	1	3	103200000	1
2	154175000	1	2	183975000	1	2	129075000	1	2	118025000	1	2	132600000	1	3	60975000	2	2	192375000	1	3	103640000	2	3	103560000	1
2	154375000	1	2	184925000	1	2	129525000	1	2	118575000	1	2	133000000	1	3	61375000	1	2	193025000	1	3	104160000	1	3	104080000	1
2	155050000	1	2	185300000	1	2	130000000	1	2	118775000	1	2	133700000	1	3	61600000	2	2	193350000	1	3	104560000	1	3	104400000	1
2	155175000	1	2	186050000	1	2	130275000	1	2	119350000	1	2	134175000	1	3	62225000	1	2	193600000	1	3	104920000	1	3	104600000	1
2	155575000	1	2	186625000	2	2	130675000	1	2	119625000	1	2	134625000	1	3	62575000	1	2	193925000	1	3	105120000	1	3	104880000	1
2	155975000	1	2	186975000	1	2	131025000	1	2	119950000	1	2	134925000	1	3	62700000	1	2	194325000	1	3	105640000	1	3	105200000	1
2	156200000	1	2	187350000	1	2	131150000	1	2	120075000	1	2	135200000	1	3	63300000	2	2	194500000	1	3	105960000	2	3	105560000	1
2	156325000	1	2	187550000	1	2	131475000	1	2	120350000	1	2	135525000	1	3	63825000	1	2	195350000	1	3	106160000	1	3	105960000	1
2	157000000	1	2	187675000	1	2	131800000	1	2	120675000	1	2	135675000	1	3	64000000	1	2	196150000	1	3	107120000	3	3	106160000	3
2	157175000	1	2	188225000	1	2	131925000	1	2	120975000	1	2	135825000	1	3	64500000	1	2	196950000	1	3	107360000	2	3	106400000	2
2	157475000	1	2	188350000	1	2	132150000	1	2	121100000	3	2	136300000	1	3	64975000	1	2	197650000	1	3	107600000	1	3	106640000	3
2	157625000	2	2	188750000	1	2	132350000	1	2	121325000	2	2	136550000	1	3	65775000	1	2	198025000	1	3	108000000	1	3	106960000	1
2	157975000	1	2	188950000	1	2	132600000	1	2	121450000	1	2	136975000	1	3	66175000	1	2	198300000	1	3	108600000	1	3	107200000	2
2	158100000	1	2	189375000	1	2	133000000	1	2	121675000	3	2	137175000	1	3	66300000	1	2	198675000	1	3	108920000	1	3	107400000	3
2	158375000	1	2	189500000	1	2	133325000	1	2	121900000	2	2	137350000	1	3	66925000	1	2	199175000	1	3	109240000	1	3	107600000	1
2	158750000	1	2	189975000	1	2	133675000	1	2	122100000	1	2	137800000	1	3	67850000	1	2	199350000	1	3	109480000	1	3	108040000	1
2	158900000	2	2	190325000	1	2	134150000	1	2	122375000	1	2	138350000	1	3	68650000	1	2	199775000	1	3	110440000	1	3	108680000	1
2	159300000	1	2	190500000	1	2	134425000	1	2	122500000	1	2	138625000	1	3	69075000	1	2	200050000	1	3	111120000	1	3	108920000	1
2	159675000	1	2	190950000	1	2	134650000	1	2	123100000	1	2	138875000	1	3	69525000	1	2	200475000	1	3	111360000	1	3	109160000	1
2	159975000	2	2	191700000	1	2	134850000	1	2	123475000	1	2	139225000	1	3	70075000	1	2	200800000	1	3	111720000	1	3	109440000	1
2	160500000	1	2	191850000	1	2	135025000	2	2	123875000	1	2	139475000	1	3	70200000	2	2	200925000	1	3	112080000	1	3	110040000	1
2	160925000	1	2	192025000	1	2	135225000	1	2	124200000	1	2	139650000	1	3	70575000	1	2	201425000	1	3	112480000	2	3	110440000	1
2	161325000	1	2	192175000	1	2	135450000	1	2	125200000	1	2	140150000	1	3	71025000	1	2	201575000	2	3	114000000	3	3	111040000	1
2	161725000	1	2	192400000	1	2	135675000	1	2	125450000	1	2	140625000	1	3	71550000	2	2	201725000	1	3	114440000	1	3	111240000	1
2	161900000	1	2	192700000	3	2	136050000	1	2	125825000	2	2	141350000	1	3	71725000	1	2	202075000	1	3	114800000	2	3	111600000	2
2	162275000	1	2	192825000	2	2	136325000	1	2	126100000	1	2	142125000	1	3	71925000	1	2	202600000	1	3	115000000	1	3	111840000	1
2	162700000	1	2	193075000	1	2	136500000	1	2	126675000	1	2	142425000	1	3	72250000	1	2	202875000	1	3	115840000	1	3	112040000	1
2	162825000	1	2	193650000	1	2	136625000	1	2	127275000	1	2	142850000	1	3	72900000	1	2	203075000	1	3	116120000	1	3	112360000	3
2	163200000	1	2	194500000	1	2	136975000	1	2	127800000	1	2	143200000	1	3	73150000	1	2	203350000	1	3	116680000	1	3	114000000	4
2	163725000	2	2	194875000	2	2	137175000	1	2	128650000	1	2	143600000	1	3	73575000	1	2	204050000	1	3	117480000	1	3	114400000	2
2	164025000	1	2	195000000	3	2	137350000	1	2	128925000	1	2	143825000	1	3	73925000	3	2	204825000	1	3	118440000	1	3	115720000	3
2	164325000	1	2	195625000	1	2	137900000	1	2	129075000	1	2	144450000	1	3	74150000	2	2	205275000	1	3	118880000	1	3	115920000	1
2	164650000	2	2	196150000	1	2	138350000	1	2	129300000	1	2	144625000	2	3	74425000	4	2	205575000	1	3	119560000	1	3	116160000	1
2	164950000	1	2	196525000	1	2	138625000	1	2	129525000	1	2	145000000	1	3	74625000	3	2	206175000	1	3	120040000	1	3	116480000	2
2	165450000	1	2	196925000	1	2	138950000	1	2	129850000	1	2	145525000	1	3	75250000	1	2	206550000	2	3	121160000	1	3	116680000	1
2	165575000	2	2	197225000	1	2	139225000	1	2	130225000	1	2	145875000	1	3	75400000	2	2	206850000	1	3	122040000	1	3	117440000	1
2	166025000	1	2	197625000	1	2	139650000	1	2	130575000	2	2	146300000	1	3	75625000	1	2	206975000	2	3	122320000	1	3	117640000	3
2	166225000	1	2	198325000	1	2	140000000	1	2	130750000	1	2	146525000	1	3	75825000	1	2	207150000	1	3	122960000	1	3	117960000	2
2	166500000	1	2	198650000	1	2	140850000	1	2	130900000	1	2	146875000	1	3	76025000	1	2	207650000	1	3	123240000	3	3	118480000	1
2	166825000	1	2	198775000	1	2	141050000	2	2	131150000	1	2	147150000	1	3	77000000	1	2	208450000	1	3	123600000	2	3	118960000	1
2	167100000	1	2	199175000	1	2	141400000	1	2	131475000	1	2	147700000	1	3	77350000	1	2	208600000	2	3	124320000	3	3	119320000	1
2	167375000	1	2	199325000	1	2	141850000	1	2	131800000	1	2	148100000	1	3	78725000	1	2	208950000	1	3	124600000	1	3	119640000	1
2	167700000	1	2	200050000	1	2	142425000	1	2	131925000	1	2	148550000	1	3	79125000	2	2	209250000	1	3	126880000	1	3	120680000	1
2	168550000	1	2	200450000	1	2	142850000	2	2	132150000	1	2	148675000	2	3	79550000	1	2	209500000	1	3	127160000	1	3	121160000	1
2	168900000	1	2	200800000	1	2	143100000	1	2	132500000	1	2	148800000	1	3	80075000	1	2	209775000	1	3	128080000	1	3	121560000	1
2	169200000	1	2	200925000	1	2	143400000	1	2	132700000	2	2	149150000	1	3	81325000	1	2	210075000	2	3	128520000	2	3	121880000	1
2	169375000	1	2	201350000	1	2	143625000	1	2	133000000	1	2	149275000	1	3	81450000	2	2	210200000	1	3	129040000	1	3	122280000	1
2	169575000	2	2	201575000	2	2	143800000	1	2	133375000	1	2	149500000	2	3	82200000	1	2	210450000	2	3	129840000	1	3	123120000	1
2	169800000	1	2	201725000	1	2	144025000	1	2	133575000	1	2	149675000	1	3	82825000	1	2	210825000	1	3	130480000	1	3	123360000	1
2	170325000	1	2	202100000	1	2	144525000	1	2	133950000	1	2	149800000	1	3	83650000	1	2	211075000	1	3	130960000	1	3	123760000	1
2	170525000	1	2	202600000	1	2	144975000	1	2	134225000	1	2	150025000	1	3	84000000	2	2	211300000	1	3	131200000	1	3	124080000	2
2	170775000	2	2	203150000	1	2	145625000	1	2	134500000	1	2	150250000	1	3	84125000	3	2	211950000	1	3	131400000	1	3	124280000	1
2	170975000	1	2	203375000	1	2	145875000	1	2	134625000	1	2	150975000	1	3	84500000	1	2	212250000	1	3	131720000	1	3	124680000	1
2	171550000	1	2	204075000	1	2	146375000	1	2	134950000	1	2	151550000	1	3	85675000	1	2	212600000	1	3	132120000	1	3	125400000	1
2	171775000	1	2	204775000	1	2	146925000	1	2	135275000	1	2	151975000	1	3	86675000	1	2	213050000	1	3	132560000	1	3	126480000	1
2	172125000	1	2	204900000	2	2	147450000	1	2	135675000	1	2	152100000	1	3	86800000	2	2	213475000	1	3	133080000	1	3	126880000	1
2	172400000	1	2	205175000	3	2	147625000	1	2	136125000	1	2	152475000	1	3	87275000	1	2	213900000	1	3	133320000	3	3	127160000	1
2	172800000	1	2	205550000	1	2	148150000	1	2	136500000	1	2	152625000	1	3	87975000	1	2	214100000	1	3	133600000	2	3	127520000	1
2	173025000	1	2	206300000	1	2	148475000	1	2	136650000	1	2	152900000	1	3	88225000	1	2	215075000	1	3	133920000	1	3	128080000	1
2	173175000	1	2	206525000	1	2	148675000	1	2	136900000	1	2	153225000	1	3	88550000	1	2	215800000	1	3	134400000	1	3	128520000	1
2	173600000	1	2	206850000	1	2	148900000	1	2	137225000	1	2	153650000	1	3	89175000	2	2	216225000	1	3	135000000	1	3	129000000	1
2	173875000	1	2	206975000	1	2	149175000	1	2	137500000	1	2	153850000	1	3	90300000	1	2	216425000	1	3	135760000	1	3	129520000	1
2	174025000	1	2	207175000	1	2	149675000	2	2	137900000	1	2	154250000	1	3	90500000	1	2	216800000	1	3	136240000	1	3	130600000	1
2	174850000	1	2	207550000	1	2	149850000	1	2	138450000	1	2	154575000	1	3	93500000	1	2	217050000	1	3	136440000	2	3	130960000	1
2	175050000	2	2	207950000	1	2	149975000	1	2	138600000	1	2	155025000	1	3	93825000	1	2	217350000	1	3	136800000	3	3	131200000	1
2	175275000	1	2	208450000	1	2	150275000	1	2	138975000	1	2	155425000	1	3	93950000	1	2	217550000	1	3	137240000	1	3	131440000	1
2	175675000	1	2	208950000	1	2	150425000	1	2	139350000	1	2	155900000	1	3	94525000	1	2	217925000	1	3	137800000	1	3	131720000	1
2	175925000	1	2	209150000	1	2	150550000	2	2	139600000	1	2	156175000	2	3	95350000	1	2	218625000	1	3	138240000	1	3	132120000	1
2	176075000	1	2	209825000	1	2	150850000	1	2	140125000	1	2	156300000	3	3	96400000	1	2	219025000	1	3	138480000	2	3	132440000	1
2	176350000	1	2	210175000	1	2	151075000	1	2	140550000	1	2	156650000	1	3	96575000	1	2	219150000	2	3	138720000	1	3	132880000	1
2	176875000	1	2	210825000	2	2	151350000	1	2	140900000	1	2	157000000	4	3	97275000	1	2	219575000	1	3	139240000	1	3	133080000	1
2	177375000	1	2	211100000	1	2	151675000	1	2	141450000	1	2	157150000	3	3	97400000	1	2	219725000	1	3	140480000	1	3	134400000	1
2	177850000	1	2	211300000	1	2	152100000	1	2	141850000	1	2	157350000	2	3	97750000	1	2	220250000	1	3	140720000	2	3	136200000	2
2	178000000	1	2	212050000	1	2	152750000	1	2	142150000	1	2	157575000	1	3	98300000	1	2	220600000	1	3	140960000	3	3	136600000	1
2	178225000	1	2	212600000	1	2	152875000	1	2	142650000	1	2	157900000	1	3	98550000	1	2	221275000	1	3	141240000	1	3	137760000	1
2	178450000	1	2	212925000	1	2	153025000	2	2	142975000	2	2	158575000	1	3	99325000	1	2	221550000	1	3	141480000	2	3	138480000	1
2	178650000	1	2	213425000	1	2	153300000	1	2	143100000	1	2	158875000	1	3	99500000	1	2	221900000	1	3	141680000	1	3	138720000	1
2	178950000	1	2	213950000	1	2	153475000	1	2	143425000	1	2	159125000	1	3	100025000	1	2	222900000	1	3	142240000	1	3	139720000	1
2	179375000	1	2	214100000	1	2	153600000	1	2	143775000	1	2	159500000	1	3	100325000	1	2	223025000	1	3	142440000	1	3	140080000	2
2	179500000	2	2	215050000	1	2	154100000	1	2	144025000	1	2	159700000	1	3	101225000	1	2	223525000	1	3	143920000	1	3	140960000	3
2	179625000	1	2	215200000	2	2	154475000	1	2	144450000	1	2	160325000	1	3	101450000	1	2	223800000	1	3	144600000	1	3	141360000	1
2	180000000	1	2	215650000	1	2	155000000	1	2	144600000	1	2	160675000	1	3	101975000	1	2	224175000	1	3	145360000	1	3	141560000	3
2	180325000	1	2	216225000	1	2	155225000	1	2	144925000	1	2	160925000	1	3	102400000	2	2	224550000	1	3	145720000	1	3	141760000	4
2	180975000	1	2	216450000	1	2	155800000	1	2	145275000	1	2	161475000	1	3	102525000	1	2	224800000	1	3	146160000	1	3	143720000	2
2	181225000	1	2	216800000	1	2	156175000	1	2	145675000	1	2	161875000	1	3	103600000	1	2	225225000	1	3	146560000	1	3	143920000	3
2	181725000	1	2	216925000	1	2	156575000	1	2	145850000	1	2	162325000	1	3	104175000	1	2	225975000	1	3	147480000	1	3	144680000	1
2	181950000	1	2	217350000	1	2	157175000	1	2	146375000	1	2	162700000	1	3	105350000	1	2	226400000	1	3	148160000	1	3	145320000	1
2	182275000	1	2	217550000	1	2	157450000	1	2	146975000	1	2	163200000	1	3	105975000	1	2	226525000	1	3	148360000	2	3	145520000	1
2	182975000	1	2	217925000	1	2	157800000	1	2	147475000	1	2	163525000	1	3	106350000	1	2	226800000	1	3	148800000	1	3	145800000	1
2	183175000	1	2	218500000	1	2	158100000	1	2	147900000	1	2	164325000	1	3	106900000	1	2	227375000	1	3	149240000	1	3	146120000	1
2	183900000	1	2	218625000	1	2	158600000	1	2	148175000	1	2	164675000	1	3	107050000	2	2	227675000	1	3	149840000	1	3	146320000	1
2	184025000	2	2	218925000	1	2	158875000	1	2	148400000	1	2	165075000	1	3	107500000	1	2	227975000	1	3	151320000	1	3	146640000	1
2	184275000	1	2	219050000	1	2	159100000	2	2	148700000	1	2	165975000	1	3	107625000	3	2	228150000	1	3	151520000	1	3	146840000	1
2	184850000	1	2	219525000	1	2	159300000	3	2	148900000	1	2	166400000	1	3	108025000	2	2	228750000	1	3	152240000	1	3	147120000	1
2	185450000	1	2	219775000	1	2	159650000	1	2	149450000	2	2	166875000	2	3	108325000	1	2	229025000	1	3	152520000	2	3	147680000	1
2	185775000	1	2	220025000	2	2	159775000	1	2	149675000	1	2	167150000	1	3	108700000	1	2	229525000	1	3	152720000	1	3	148120000	1
2	186275000	1	2	220250000	1	2	160100000	1	2	149800000	1	2	167400000	1	3	109450000	1	2	229650000	1	3	153080000	2	3	148480000	1
2	186850000	1	2	220400000	1	2	160325000	1	2	150150000	1	2	167550000	1	3	109600000	2	2	230650000	1	3	153480000	1	3	148760000	1
2	187350000	1	2	220575000	1	2	160850000	1	2	150425000	1	2	167950000	1	3	110050000	1	2	230800000	1	3	154480000	1	3	149200000	1
2	187675000	1	2	220975000	1	2	161050000	1	2	150600000	1	2	168125000	1	3	111300000	1	2	231475000	1	3	154920000	1	3	149480000	2
2	187875000	1	2	221100000	1	2	161600000	1	2	151025000	1	2	168600000	1	3	111750000	1	2	231675000	1	3	156160000	1	3	149800000	1
2	188175000	1	2	221550000	1	2	161925000	1	2	151325000	1	2	169175000	1	3	112275000	1	2	231925000	1	3	156360000	1	3	150360000	1
2	188400000	1	2	221925000	1	2	162075000	1	2	151625000	1	2	169500000	1	3	112750000	1	2	232350000	1	3	156720000	1	3	150840000	1
2	188950000	1	2	222850000	1	2	162250000	2	2	151825000	1	2	169800000	2	3	113025000	1	2	232600000	2	3	157480000	1	3	151320000	1
2	189375000	1	2	223350000	1	2	162425000	3	2	152125000	1	2	170100000	1	3	113425000	1	2	232775000	1	3	157960000	1	3	151560000	1
2	189700000	1	2	223475000	1	2	162675000	1	2	152300000	1	2	170275000	1	3	114225000	1	2	233200000	1	3	158760000	1	3	152960000	1
2	190150000	1	2	223800000	1	2	162925000	2	2	153025000	1	2	171075000	1	3	114525000	3	2	233425000	1	3	159160000	2	3	153520000	1
2	190300000	1	2	223925000	1	2	163175000	1	2	153325000	1	2	171225000	1	3	114925000	2	2	234275000	1	3	159440000	1	3	153880000	1
2	190500000	1	2	224550000	1	2	163425000	1	2	153600000	1	2	171550000	1	3	115600000	1	2	234875000	1	3	160320000	1	3	154480000	1
2	190725000	2	2	224825000	1	2	164000000	1	2	153850000	1	2	171675000	2	3	116475000	1	2	235550000	2	3	160560000	1	3	154880000	1
2	190950000	1	2	225175000	1	2	164275000	1	2	154250000	1	2	171800000	1	3	117250000	1	2	236025000	1	3	160920000	2	3	155680000	3
2	191450000	1	2	225625000	2	2	164600000	1	2	154900000	1	2	172075000	1	3	118050000	1	2	236150000	2	3	161440000	1	3	156000000	2
2	191900000	1	2	225975000	1	2	164925000	2	2	155125000	2	2	172375000	1	3	118575000	1	2	236500000	1	3	162040000	2	3	156240000	1
2	192075000	1	2	226525000	1	2	165400000	1	2	155650000	1	2	172700000	1	3	118900000	1	2	236675000	1	3	162320000	1	3	156440000	2
2	192400000	1	2	226975000	1	2	165675000	1	2	156425000	1	2	172975000	1	3	119300000	2	2	237225000	1	3	163400000	1	3	156760000	1
2	192525000	1	2	227400000	1	2	165875000	2	2	156600000	1	2	173175000	1	3	119425000	1	2	237875000	1	3	163760000	1	3	157480000	1
2	192850000	1	2	227675000	1	2	166325000	1	2	157175000	1	2	173850000	1	3	120275000	1	2	238000000	1	3	164000000	1	3	157840000	2
2	193050000	1	2	227875000	2	2	166700000	2	2	157800000	1	2	173975000	1	3	120525000	2	2	238500000	1	3	164440000	1	3	158160000	1
2	193650000	1	2	228000000	3	2	166900000	3	2	158175000	1	2	174575000	1	3	120650000	3	2	238675000	1	3	164800000	1	3	159120000	1
2	194325000	1	2	228200000	1	2	167400000	1	2	158575000	1	2	174850000	1	3	121175000	1	2	239150000	1	3	165040000	3	3	159480000	1
2	194450000	1	2	228625000	1	2	167900000	1	2	158875000	1	2	175225000	1	3	121925000	1	2	239950000	1	3	165240000	2	3	160160000	1
2	194950000	2	2	228750000	2	2	168350000	1	2	159225000	1	2	175675000	1	3	122050000	1	2	240325000	1	3	165520000	3	3	160640000	1
2	195150000	1	2	228875000	1	2	168775000	1	2	159500000	2	2	176350000	1	3	122600000	1	2	240550000	1	3	165720000	1	3	160880000	1
2	195550000	1	2	230125000	1	2	169000000	3	2	159700000	1	2	176700000	1	3	123325000	1	2	240950000	1	3	166000000	1	3	161120000	1
2	195725000	1	2	230650000	1	2	169125000	2	2	159875000	2	2	177000000	1	3	123450000	1	2	241075000	2	3	166200000	2	3	161400000	1
2	196100000	1	2	230800000	1	2	169350000	1	2	160050000	1	2	177300000	1	3	124450000	1	2	241450000	1	3	166680000	1	3	162000000	1
2	196375000	1	2	231225000	1	2	170175000	1	2	160425000	1	2	177850000	1	3	124950000	1	2	241750000	1	3	166920000	1	3	162320000	1
2	196575000	1	2	231475000	1	2	170575000	1	2	160650000	1	2	178000000	1	3	125400000	1	2	242250000	1	3	167360000	1	3	162840000	1
2	196900000	1	2	231700000	1	2	170800000	1	2	160900000	1	2	178225000	1	3	125675000	1	2	242625000	1	3	167880000	1	3	163080000	2
2	197050000	1	2	231925000	1	2	171225000	1	2	161425000	1	2	178450000	1	3	126475000	1	2	242825000	1	3	168120000	1	3	163280000	1
2	197350000	1	2	232325000	1	2	171550000	1	2	161675000	1	2	178700000	1	3	126850000	1	2	243075000	0	3	168600000	1	3	163560000	1
2	197975000	1	2	232475000	2	2	171775000	1	2	161850000	1	2	178975000	1	3	127275000	1	3	50000	0	3	169280000	1	3	164000000	1
2	198225000	1	2	232600000	1	2	171925000	1	2	162075000	1	2	179125000	1	3	127775000	1	3	450000	1	3	169520000	1	3	164520000	1
2	198400000	1	2	232775000	1	2	172250000	1	2	162225000	1	2	179500000	1	3	128050000	1	3	1350000	1	3	169760000	1	3	164800000	1
2	198675000	1	2	233200000	1	2	172375000	1	2	162650000	1	2	179825000	1	3	128325000	1	3	1925000	1	3	170320000	1	3	165160000	1
2	198850000	1	2	233425000	1	2	172700000	1	2	162800000	1	2	180175000	1	3	129025000	1	3	2050000	1	3	170720000	1	3	165360000	2
2	199000000	1	2	234250000	1	2	173025000	1	2	163225000	1	2	180425000	2	3	129400000	1	3	2600000	1	3	171280000	1	3	165600000	1
2	199275000	1	2	234875000	1	2	173200000	2	2	163975000	1	2	180700000	1	3	129725000	1	3	3200000	1	3	171880000	1	3	165920000	1
2	199700000	1	2	235425000	1	2	173325000	1	2	164300000	1	2	181000000	1	3	129925000	1	3	3675000	1	3	172440000	1	3	166240000	1
2	200025000	1	2	235550000	1	2	173575000	1	2	164500000	1	2	181625000	1	3	130400000	1	3	4375000	1	3	173160000	1	3	166680000	1
2	200600000	1	2	236025000	1	2	173975000	1	2	165050000	1	2	181950000	1	3	130750000	1	3	4700000	1	3	173360000	1	3	166920000	1
2	200750000	1	2	236675000	1	2	174250000	1	2	165350000	1	2	182250000	1	3	131200000	1	3	4825000	1	3	174200000	1	3	167240000	1
2	201225000	1	2	237225000	1	2	174475000	1	2	165725000	1	2	182575000	1	3	131950000	1	3	5125000	1	3	174800000	1	3	167480000	1
2	201350000	1	2	237500000	1	2	174950000	1	2	166000000	1	2	182825000	1	3	132425000	1	3	5250000	1	3	175040000	1	3	167800000	1
2	201675000	1	2	238000000	1	2	175275000	1	2	166200000	2	2	183325000	1	3	132975000	1	3	5725000	1	3	175440000	1	3	168080000	1
2	201925000	1	2	238500000	1	2	175550000	1	2	166450000	1	2	183600000	1	3	133100000	1	3	5975000	1	3	175840000	1	3	168440000	1
2	202125000	1	2	238650000	1	2	175875000	1	2	166750000	1	2	183925000	2	3	133525000	1	3	6450000	1	3	176240000	1	3	168840000	1
2	202375000	1	2	239175000	1	2	176100000	1	2	167375000	1	2	184125000	1	3	133725000	1	3	6850000	1	3	176600000	1	3	169600000	1
2	202725000	1	2	239950000	1	2	176350000	1	2	167500000	2	2	184275000	1	3	134275000	1	3	7675000	1	3	176840000	2	3	169840000	1
2	202875000	1	2	240125000	3	2	176875000	1	2	167825000	1	2	184575000	1	3	134725000	1	3	7900000	1	3	177080000	1	3	170200000	3
2	203150000	1	2	240350000	2	2	177000000	1	2	168500000	1	2	185150000	1	3	135450000	2	3	8475000	1	3	177360000	2	3	170440000	2
2	203425000	1	2	240475000	3	2	177300000	1	2	168775000	1	2	185650000	1	3	135775000	1	3	8675000	1	3	178880000	1	3	170640000	1
2	203600000	1	2	240825000	1	2	177525000	1	2	169125000	1	2	185775000	1	3	136075000	1	3	8975000	1	3	179080000	2	3	171880000	1
2	203850000	1	2	240950000	2	2	177900000	1	2	169500000	1	2	186150000	1	3	136775000	1	3	9375000	1	3	179280000	1	3	172440000	3
2	204200000	1	2	241075000	1	2	178025000	1	2	169875000	1	2	186575000	1	3	137000000	1	3	9500000	1	3	179920000	1	3	172640000	2
2	204350000	2	2	241450000	1	2	178225000	1	2	170300000	1	2	186850000	1	3	137400000	2	3	9750000	1	3	180360000	1	3	172960000	1
2	204550000	1	2	241750000	1	2	178425000	2	2	170550000	1	2	187275000	1	3	137725000	1	3	10225000	1	3	180920000	1	3	173280000	1
2	204950000	1	2	242025000	3	2	178650000	1	2	170775000	1	2	187575000	1	3	138200000	1	3	10350000	1	3	181320000	1	3	173760000	2
2	205375000	1	2	242175000	2	2	178975000	1	2	171225000	1	2	187800000	1	3	138650000	1	3	10625000	1	3	181560000	1	3	174240000	1
2	206075000	1	2	242300000	1	2	179125000	1	2	171550000	1	2	187950000	1	3	139100000	1	3	10800000	1	3	182160000	1	3	174520000	1
2	206375000	1	2	242575000	1	2	179975000	1	2	171775000	1	2	188425000	1	3	139275000	1	3	11100000	1	3	182440000	2	3	174880000	1
2	206850000	1	2	242850000	1	2	180400000	1	2	172125000	1	2	188700000	1	3	140025000	1	3	11400000	1	3	182640000	1	3	175080000	1
2	207025000	1	2	243075000	0	2	180950000	1	2	172375000	1	2	189075000	1	3	140600000	1	3	11900000	1	3	183160000	1	3	175480000	1
2	207325000	1	3	50000	0	2	181200000	1	2	172750000	1	2	189375000	1	3	141000000	1	3	12125000	2	3	183440000	1	3	175720000	1
2	207900000	1	3	450000	1	2	181600000	1	2	173000000	1	2	189500000	1	3	141200000	1	3	12275000	1	3	184120000	1	3	175960000	1
2	208050000	1	3	575000	1	2	182075000	1	2	173200000	1	2	189825000	1	3	142075000	1	3	12600000	1	3	185520000	1	3	176200000	1
2	208375000	1	3	1800000	1	2	182700000	1	2	173325000	2	2	189950000	3	3	142750000	1	3	13000000	1	3	186480000	1	3	176400000	2
2	208750000	1	3	2550000	1	2	183025000	1	2	173450000	1	2	190150000	2	3	143050000	2	3	13925000	1	3	186760000	1	3	176640000	1
2	208950000	1	3	3100000	1	2	183175000	1	2	174075000	1	2	190325000	1	3	143450000	1	3	14175000	1	3	187600000	1	3	176920000	1
2	209175000	1	3	3225000	1	2	183550000	1	2	174575000	1	2	190525000	1	3	144050000	1	3	14525000	1	3	187880000	4	3	177400000	1
2	209625000	1	3	3550000	2	2	184100000	1	2	174950000	1	2	190875000	1	3	144525000	1	3	14975000	1	3	188200000	3	3	177960000	1
2	210200000	1	3	3675000	1	2	184275000	1	2	175250000	1	2	191300000	1	3	144925000	1	3	15125000	1	3	189520000	4	3	178400000	1
2	210700000	1	3	4350000	1	2	184700000	1	2	175550000	1	2	191900000	1	3	145600000	1	3	15600000	1	3	189760000	2	3	178880000	1
2	210825000	2	3	4675000	1	2	185075000	1	2	175875000	1	2	192225000	1	3	146450000	1	3	15850000	3	3	189960000	3	3	179120000	2
2	211125000	1	3	5125000	2	2	185575000	1	2	176325000	1	2	192400000	1	3	146950000	2	3	16175000	2	3	190920000	1	3	179360000	1
2	211650000	1	3	5250000	1	2	185850000	1	2	176700000	1	2	192525000	1	3	148375000	1	3	16300000	1	3	191360000	1	3	179880000	1
2	212475000	1	3	5475000	1	2	186325000	1	2	176975000	1	2	192825000	1	3	148675000	1	3	16625000	1	3	192360000	1	3	180080000	1
2	212925000	1	3	6150000	1	2	186850000	1	2	177250000	1	2	193050000	1	3	149225000	1	3	17025000	1	3	193040000	1	3	180440000	1
2	213250000	1	3	6825000	1	2	187350000	1	2	177550000	1	2	193375000	1	3	149600000	2	3	17300000	1	3	193240000	1	3	180640000	1
2	213450000	1	3	7175000	1	2	187550000	1	2	177850000	1	2	193675000	1	3	150225000	1	3	17475000	2	3	194240000	1	3	181120000	1
2	213725000	1	3	7750000	1	2	187700000	2	2	178000000	1	2	194125000	1	3	150875000	1	3	17900000	1	3	194480000	1	3	181320000	1
2	213975000	1	3	8250000	1	2	187900000	1	2	178300000	1	2	194450000	1	3	151200000	1	3	18375000	1	3	196800000	1	3	181600000	1
2	214125000	1	3	8450000	1	2	188350000	1	2	178725000	1	2	194800000	1	3	151650000	1	3	18700000	1	3	197440000	1	3	182080000	1
2	214500000	1	3	8675000	1	2	188625000	1	2	178975000	1	2	195275000	1	3	152200000	1	3	19050000	1	3	197640000	1	3	182360000	2
2	214650000	1	3	9000000	1	2	188975000	1	2	179125000	1	2	195625000	1	3	152700000	1	3	19475000	1	3	198200000	2	3	182680000	1
2	215150000	1	3	9400000	1	2	189200000	1	2	179450000	1	2	195950000	2	3	152925000	1	3	19925000	1	3	198640000	1	3	183080000	1
2	215575000	1	3	9525000	1	2	189375000	1	2	180150000	1	2	196100000	1	3	153750000	1	3	20225000	1	3	199320000	0	3	183280000	1
2	215925000	1	3	9750000	1	2	189700000	1	2	180950000	1	2	196375000	1	3	153975000	1	3	20725000	1	4	0	0	3	183600000	1
2	216150000	1	3	10350000	1	2	189850000	1	2	181300000	1	2	196575000	1	3	154650000	1	3	21350000	1	4	240000	1	3	184480000	1
2	216475000	1	3	10775000	1	2	190075000	1	2	181600000	1	2	196925000	1	3	155025000	1	3	22200000	1	4	680000	1	3	186000000	1
2	216800000	1	3	11100000	1	2	190300000	1	2	181950000	1	2	197050000	1	3	155675000	1	3	22325000	1	4	1400000	1	3	186440000	1
2	217075000	1	3	11400000	1	2	190500000	1	2	182175000	1	2	197350000	1	3	156875000	1	3	23000000	1	4	1840000	1	3	186840000	1
2	217550000	1	3	11900000	1	2	190875000	1	2	182600000	1	2	197500000	1	3	157275000	1	3	23300000	1	4	3040000	1	3	187360000	1
2	217800000	1	3	12125000	1	2	191000000	2	2	182725000	2	2	197925000	3	3	157600000	1	3	23975000	1	4	3480000	1	3	187600000	1
2	218225000	1	3	12275000	2	2	191325000	1	2	183000000	1	2	198100000	2	3	158550000	1	3	24775000	1	4	3880000	1	3	187840000	3
2	218575000	1	3	12575000	1	2	191925000	1	2	183275000	1	2	198250000	1	3	159550000	1	3	25250000	1	4	4240000	1	3	188720000	2
2	218775000	1	3	12900000	1	2	192225000	1	2	183600000	1	2	198425000	1	3	159950000	2	3	25675000	1	4	4680000	1	3	189400000	1
2	219050000	1	3	13025000	1	2	192400000	1	2	183950000	1	2	198650000	1	3	160250000	1	3	25925000	2	4	5360000	1	3	189680000	1
2	219300000	1	3	13525000	1	2	192800000	1	2	184100000	1	2	198950000	2	3	160650000	1	3	26350000	1	4	5760000	2	3	189880000	1
2	220100000	1	3	13700000	1	2	193050000	1	2	184650000	1	2	199200000	1	3	161175000	1	3	26800000	1	4	6080000	1	3	190720000	1
2	220550000	1	3	13925000	1	2	193650000	1	2	185025000	1	2	199600000	1	3	161625000	1	3	27150000	2	4	6880000	1	3	190920000	1
2	221225000	1	3	14200000	1	2	194275000	1	2	185450000	1	2	199975000	1	3	161875000	1	3	27350000	1	4	7640000	1	3	191360000	1
2	221800000	1	3	14550000	1	2	194650000	1	2	185725000	1	2	200800000	1	3	162500000	1	3	27750000	1	4	8640000	1	3	192160000	2
2	222000000	1	3	14675000	1	2	194875000	1	2	186275000	1	2	200925000	1	3	162625000	2	3	28250000	1	4	9400000	1	3	192480000	1
2	222325000	1	3	14975000	1	2	195175000	1	2	186850000	1	2	201225000	1	3	162750000	3	3	28400000	1	4	9760000	2	3	192760000	1
2	222475000	1	3	15150000	1	2	195500000	1	2	187350000	1	2	201350000	1	3	164000000	1	3	29550000	1	4	10440000	1	3	193200000	1
2	222875000	1	3	15300000	1	2	195750000	1	2	187550000	1	2	201675000	1	3	164800000	1	3	29825000	1	4	10840000	1	3	193480000	1
2	223125000	1	3	15475000	1	2	196200000	1	2	187925000	1	2	202575000	1	3	164925000	1	3	30050000	1	4	11240000	1	3	193880000	1
2	223325000	1	3	15625000	1	2	196675000	1	2	188325000	1	2	202900000	1	3	165525000	1	3	30500000	1	4	11600000	1	3	194080000	1
2	223525000	1	3	15875000	1	2	196925000	1	2	188850000	1	2	203075000	1	3	166350000	1	3	30675000	1	4	11920000	1	3	194560000	1
2	223650000	2	3	16075000	1	2	197225000	1	2	189050000	1	2	203425000	1	3	167075000	1	3	30800000	1	4	12480000	1	3	195120000	1
2	223825000	1	3	16300000	1	2	197650000	1	2	189375000	1	2	203875000	1	3	167625000	1	3	31650000	1	4	12760000	1	3	195400000	1
2	223975000	1	3	16625000	1	2	197975000	1	2	189500000	2	2	204200000	1	3	168025000	1	3	32200000	1	4	13480000	1	3	196080000	1
2	224550000	1	3	17025000	1	2	198250000	1	2	189700000	1	2	204600000	1	3	168600000	1	3	32750000	1	4	13720000	1	3	196600000	1
2	224900000	1	3	17275000	1	2	198400000	1	2	189850000	1	2	204725000	1	3	169225000	1	3	32975000	1	4	14240000	1	3	197240000	1
2	225200000	1	3	17450000	2	2	198650000	1	2	190150000	1	2	205175000	1	3	169450000	1	3	33150000	1	4	14560000	1	3	199320000	0
2	225475000	1	3	17925000	1	2	198900000	1	2	190300000	1	2	205500000	1	3	170125000	1	3	33450000	1	4	15760000	1	4	0	0
2	225700000	1	3	18350000	1	2	199175000	1	2	190500000	1	2	205950000	1	3	170575000	1	3	33900000	1	4	15960000	1	4	480000	1
2	225925000	1	3	18950000	1	2	199750000	1	2	190725000	1	2	206300000	1	3	170850000	1	3	34375000	1	4	16320000	1	4	1400000	1
2	226175000	1	3	19075000	1	2	200600000	1	2	191075000	1	2	206550000	1	3	171300000	1	3	34750000	1	4	16640000	1	4	1840000	1
2	226550000	1	3	19550000	1	2	200775000	1	2	191300000	1	2	206875000	1	3	172400000	1	3	35100000	1	4	17120000	1	4	2080000	1
2	227000000	1	3	19925000	1	2	200925000	2	2	191875000	1	2	207025000	1	3	172525000	1	3	35500000	1	4	17560000	2	4	2800000	1
2	227450000	1	3	20250000	1	2	201250000	1	2	192200000	1	2	207150000	1	3	173000000	1	3	35950000	1	4	17840000	1	4	3440000	2
2	227875000	1	3	20450000	1	2	201375000	3	2	192400000	1	2	207600000	1	3	174125000	1	3	36350000	1	4	18520000	1	4	3840000	1
2	228200000	1	3	20875000	1	2	201575000	2	2	192525000	1	2	207900000	1	3	174275000	1	3	36750000	1	4	19080000	1	4	4280000	1
2	228350000	1	3	21475000	1	2	201725000	1	2	192800000	1	2	208100000	1	3	175800000	1	3	37025000	1	4	19280000	2	4	4640000	1
2	228625000	1	3	21950000	1	2	201875000	1	2	193050000	1	2	208375000	1	3	176175000	1	3	37350000	1	4	19640000	1	4	5120000	2
2	228775000	1	3	22200000	1	2	202100000	1	2	193200000	2	2	208600000	1	3	176675000	1	3	37875000	1	4	20080000	1	4	5320000	1
2	228900000	1	3	22950000	1	2	202850000	1	2	193675000	1	2	208800000	2	3	177200000	1	3	38025000	1	4	20640000	1	4	5720000	1
2	229375000	1	3	23550000	1	2	203075000	1	2	194025000	1	2	208950000	1	3	177750000	1	3	38525000	1	4	21040000	1	4	6080000	1
2	229525000	1	3	23850000	1	2	203400000	1	2	194300000	1	2	209200000	1	3	178125000	1	3	38975000	1	4	21640000	1	4	7000000	1
2	229950000	1	3	23975000	1	2	203575000	1	2	194700000	1	2	209625000	1	3	178700000	1	3	39100000	1	4	22120000	1	4	7280000	1
2	230600000	1	3	24775000	1	2	203825000	1	2	195075000	1	2	209825000	2	3	179075000	1	3	39450000	1	4	22800000	1	4	7640000	1
2	231000000	1	3	25275000	1	2	204200000	1	2	195500000	1	2	210100000	1	3	179300000	2	3	39875000	1	4	23000000	1	4	8000000	1
2	231350000	1	3	25675000	1	2	204325000	1	2	195950000	1	2	210400000	1	3	179475000	1	3	40225000	1	4	23480000	1	4	8400000	2
2	231675000	1	3	25925000	1	2	204525000	1	2	196150000	1	2	210800000	1	3	179725000	1	3	40350000	2	4	23720000	2	4	8760000	1
2	231925000	1	3	26350000	1	2	204800000	1	2	196450000	1	2	211100000	1	3	180350000	1	3	40600000	1	4	23920000	3	4	9000000	3
2	232175000	1	3	26800000	1	2	205025000	3	2	196950000	1	2	211750000	1	3	181450000	1	3	40925000	1	4	24360000	1	4	9320000	2
2	232425000	1	3	27100000	1	2	205375000	2	2	197225000	1	2	212200000	1	3	182400000	1	3	41275000	1	4	25000000	1	4	9520000	3
2	232650000	1	3	27350000	1	2	205500000	1	2	197650000	1	2	212475000	1	3	182800000	1	3	41525000	1	4	25360000	1	4	9920000	1
2	232775000	2	3	27750000	1	2	205950000	1	2	197950000	1	2	212925000	1	3	183150000	1	3	41925000	1	4	25840000	1	4	10400000	1
2	232975000	1	3	28400000	1	2	206250000	1	2	198125000	1	2	213200000	1	3	183525000	1	3	42250000	1	4	26280000	1	4	10600000	1
2	233400000	1	3	28875000	1	2	206525000	1	2	198250000	1	2	213525000	1	3	183950000	2	3	42600000	1	4	26640000	1	4	11000000	2
2	233825000	1	3	29475000	1	2	206850000	1	2	198375000	1	2	213800000	1	3	184075000	1	3	42950000	1	4	27000000	1	4	11200000	1
2	234425000	1	3	29825000	1	2	206975000	1	2	198675000	1	2	214075000	1	3	184550000	1	3	43575000	1	4	27560000	1	4	11480000	1
2	234800000	1	3	30025000	1	2	207325000	1	2	198825000	1	2	214450000	1	3	185050000	1	3	43725000	1	4	27920000	3	4	11760000	2
2	235225000	1	3	30525000	1	2	207900000	1	2	199100000	1	2	214725000	1	3	185325000	1	3	44100000	1	4	28120000	2	4	12000000	1
2	235425000	1	3	30675000	2	2	208350000	1	2	199475000	2	2	215125000	1	3	185650000	1	3	44275000	1	4	28400000	1	4	12640000	1
2	235925000	1	3	30800000	1	2	208625000	1	2	199625000	1	2	215650000	1	3	186275000	1	3	44475000	1	4	28920000	1	4	12880000	1
2	236200000	1	3	31600000	1	2	208775000	2	2	200125000	1	2	216125000	1	3	186925000	1	3	45050000	1	4	29120000	2	4	13520000	1
2	236925000	1	3	32200000	1	2	208975000	1	2	200350000	1	2	216475000	1	3	187325000	1	3	45775000	1	4	29360000	3	4	13760000	1
2	237175000	1	3	32525000	1	2	209275000	1	2	200800000	1	2	216775000	1	3	187450000	1	3	46525000	1	4	29560000	1	4	14000000	2
2	237425000	1	3	32750000	1	2	209500000	2	2	200925000	1	2	216900000	1	3	187950000	1	3	46725000	1	4	30560000	1	4	14240000	1
2	237850000	1	3	32975000	1	2	209825000	1	2	201225000	1	2	217200000	1	3	189025000	1	3	46975000	1	4	30800000	1	4	14560000	1
2	238000000	1	3	33125000	1	2	210175000	1	2	201400000	1	2	217550000	1	3	189675000	1	3	47450000	1	4	31320000	1	4	15440000	1
2	238375000	2	3	33450000	1	2	210350000	1	2	201725000	1	2	217725000	1	3	190200000	1	3	47875000	1	4	31760000	2	4	15760000	1
2	238700000	1	3	33850000	1	2	210850000	1	2	201875000	1	2	218050000	1	3	190450000	1	3	48225000	1	4	32040000	1	4	15960000	1
2	238975000	1	3	34100000	1	2	211425000	1	2	202075000	1	2	218225000	1	3	190825000	1	3	48600000	2	4	32320000	1	4	16320000	1
2	239225000	1	3	34850000	1	2	211625000	1	2	202375000	1	2	218500000	2	3	191275000	1	3	48725000	1	4	32720000	1	4	16640000	1
2	239500000	1	3	35275000	1	2	212600000	1	2	202600000	1	2	218625000	1	3	191900000	1	3	49050000	1	4	33160000	1	4	18000000	1
2	239925000	1	3	36000000	1	2	212900000	1	2	202800000	1	2	218775000	1	3	192175000	1	3	49525000	1	4	33520000	1	4	18360000	1
2	240350000	1	3	36150000	1	2	213250000	1	2	203150000	1	2	219025000	1	3	193000000	1	3	49725000	1	4	33920000	1	4	18760000	1
2	240775000	1	3	36475000	2	2	213500000	1	2	203400000	1	2	219200000	1	3	193350000	1	3	50150000	1	4	34400000	1	4	19000000	1
2	241275000	1	3	36750000	1	2	213700000	1	2	203525000	1	2	219525000	1	3	193475000	2	3	50375000	1	4	34880000	1	4	19320000	1
2	241425000	2	3	37050000	1	2	214100000	1	2	203800000	1	2	220125000	2	3	193725000	1	3	50675000	1	4	35240000	1	4	19720000	1
2	241575000	1	3	37300000	2	2	214550000	1	2	204050000	1	2	220250000	1	3	194150000	1	3	50900000	1	4	35600000	1	4	20120000	1
2	241950000	1	3	37425000	1	2	214900000	1	2	204350000	1	2	220550000	1	3	194350000	1	3	51250000	1	4	35800000	4	4	20640000	1
2	242375000	1	3	37875000	1	2	215525000	1	2	204800000	1	2	220675000	1	3	194525000	1	3	51425000	1	4	36000000	3	4	20920000	2
2	242750000	1	3	38025000	1	2	216175000	1	2	205175000	1	2	221150000	1	3	195000000	1	3	51725000	1	4	36320000	2	4	21720000	1
2	243050000	1	3	38325000	2	2	216300000	1	2	205450000	1	2	221450000	1	3	195250000	1	3	51975000	1	4	36520000	1	4	22160000	1
2	243200000	0	3	38525000	1	2	216500000	1	2	205875000	1	2	221925000	1	3	195675000	1	3	52250000	1	4	36840000	2	4	22440000	2
3	50000	0	3	39100000	1	2	216750000	1	2	206275000	1	2	222275000	1	3	195800000	2	3	52500000	1	4	37160000	1	4	22680000	1
3	275000	1	3	39450000	1	2	217000000	1	2	206550000	1	2	222650000	1	3	195925000	1	3	52750000	1	4	37960000	1	4	23200000	1
3	450000	1	3	39575000	1	2	217200000	1	2	206850000	1	2	223075000	1	3	196250000	1	3	53150000	1	4	38160000	1	4	23480000	1
3	575000	1	3	40325000	1	2	217375000	1	2	206975000	1	2	223550000	1	3	196775000	1	3	53400000	1	4	38560000	1	4	23760000	1
3	1725000	1	3	40625000	1	2	217550000	1	2	207825000	1	2	223800000	2	3	196950000	2	3	53900000	1	4	39760000	1	4	24480000	1
3	2475000	1	3	41400000	1	2	217750000	1	2	208150000	1	2	223975000	1	3	197350000	1	3	54275000	1	4	40200000	1	4	26280000	1
3	2625000	1	3	41925000	1	2	218075000	1	2	208350000	1	2	224325000	2	3	197625000	2	3	54700000	1	4	40560000	1	4	27040000	1
3	3100000	1	3	42250000	1	2	218500000	2	2	208950000	1	2	224475000	1	3	197900000	0	3	54875000	1	4	40960000	2	4	27560000	1
3	3225000	1	3	42600000	1	2	218625000	1	2	209200000	1	2	224825000	1	4	25000	0	3	55250000	1	4	41160000	1	4	28000000	1
3	3675000	1	3	42925000	1	2	218775000	2	2	209625000	1	2	224975000	2	4	150000	1	3	55500000	1	4	41480000	1	4	28480000	1
3	4025000	1	3	43575000	1	2	218950000	1	2	209925000	2	2	225200000	1	4	500000	1	3	55675000	2	4	42080000	1	4	28840000	1
3	4350000	1	3	44150000	1	2	219125000	1	2	210275000	1	2	225425000	1	4	1725000	1	3	56225000	1	4	42440000	2	4	29040000	1
3	4500000	1	3	44350000	1	2	219275000	2	2	210850000	1	2	225650000	2	4	1950000	1	3	56350000	2	4	43040000	1	4	29240000	1
3	4750000	1	3	44875000	2	2	219550000	1	2	211100000	1	2	226175000	1	4	2200000	4	3	56600000	1	4	43600000	1	4	29680000	1
3	5000000	1	3	45000000	1	2	219725000	2	2	211275000	2	2	226525000	1	4	2500000	3	3	56725000	1	4	43920000	1	4	30040000	1
3	5275000	1	3	45775000	1	2	219950000	3	2	211750000	1	2	226725000	1	4	2750000	2	3	57125000	1	4	44760000	1	4	30480000	1
3	5625000	1	3	46500000	1	2	220250000	1	2	212350000	1	2	227200000	1	4	3050000	1	3	57575000	1	4	45000000	1	4	30840000	1
3	6000000	2	3	46725000	1	2	220525000	1	2	212900000	1	2	227525000	1	4	3500000	1	3	57925000	1	4	45320000	1	4	31120000	1
3	6150000	1	3	47450000	1	2	220900000	1	2	213450000	1	2	227875000	1	4	3900000	1	3	58125000	1	4	45720000	1	4	31520000	1
3	6500000	1	3	47850000	1	2	221150000	1	2	213900000	1	2	228225000	1	4	4175000	1	3	58300000	1	4	46160000	1	4	31960000	1
3	6850000	1	3	48225000	1	2	221775000	1	2	214100000	1	2	228375000	1	4	4375000	1	3	58625000	1	4	46840000	1	4	32240000	1
3	7225000	1	3	48600000	1	2	222025000	1	2	214350000	1	2	228750000	1	4	5000000	1	3	59550000	1	4	47480000	2	4	32480000	1
3	7925000	1	3	48725000	1	2	222450000	1	2	214875000	1	2	228875000	1	4	6025000	1	3	59850000	1	4	48080000	3	4	33080000	1
3	8450000	1	3	49000000	1	2	222625000	1	2	215000000	1	2	229275000	1	4	6625000	1	3	60325000	1	4	48400000	1	4	33280000	1
3	8775000	1	3	49550000	1	2	222875000	1	2	215375000	1	2	229800000	1	4	7100000	1	3	60825000	1	4	48760000	1	4	33560000	1
3	9000000	1	3	49725000	1	2	223275000	1	2	215525000	1	2	230125000	2	4	7725000	2	3	61550000	1	4	52240000	1	4	34000000	1
3	9250000	1	3	50150000	1	2	223450000	1	2	215975000	1	2	230325000	1	4	8000000	1	3	61675000	1	4	52440000	1	4	34200000	1
3	9375000	1	3	50375000	1	2	223700000	1	2	216200000	1	2	230600000	1	4	8450000	1	3	62275000	1	4	53280000	1	4	34680000	1
3	9750000	1	3	50600000	1	2	223825000	1	2	216450000	1	2	231000000	1	4	8925000	1	3	62600000	1	4	53880000	1	4	34960000	1
3	10250000	1	3	50775000	1	2	223975000	1	2	216600000	1	2	231250000	1	4	9150000	1	3	62900000	1	4	54320000	1	4	35200000	1
3	10375000	1	3	51350000	1	2	224325000	1	2	216800000	1	2	231475000	1	4	9375000	1	3	63275000	1	4	54600000	2	4	35480000	1
3	10575000	1	3	51475000	1	2	224750000	1	2	216950000	1	2	231675000	1	4	9700000	1	3	63450000	1	4	55360000	1	4	35800000	1
3	10875000	1	3	51750000	1	2	224975000	1	2	217200000	1	2	231925000	1	4	10000000	1	3	63825000	1	4	55720000	1	4	36280000	1
3	11275000	2	3	51975000	1	2	225175000	1	2	217375000	1	2	232200000	1	4	10375000	1	3	63975000	1	4	56360000	1	4	36480000	1
3	11400000	3	3	52250000	1	2	225875000	1	2	217525000	1	2	232375000	1	4	11400000	1	3	64325000	1	4	56760000	1	4	36840000	1
3	11600000	1	3	52450000	1	2	226175000	1	2	217750000	1	2	232675000	1	4	11700000	2	3	64500000	1	4	57240000	1	4	37400000	1
3	11900000	1	3	52750000	1	2	226500000	1	2	218125000	1	2	232975000	1	4	11975000	3	3	64925000	1	4	57720000	1	4	37600000	2
3	12250000	1	3	53125000	1	2	226650000	1	2	218500000	1	2	233400000	1	4	12725000	1	3	65300000	1	4	58240000	1	4	37960000	1
3	12525000	1	3	53250000	2	2	226975000	1	2	218625000	1	2	234150000	1	4	13600000	1	3	65625000	2	4	58600000	1	4	38160000	1
3	13000000	1	3	53375000	1	2	227375000	1	2	218900000	2	2	234400000	1	4	14150000	1	3	65750000	1	4	59000000	1	4	38720000	1
3	13700000	1	3	53800000	1	2	227550000	1	2	219050000	1	2	234750000	1	4	15225000	1	3	66175000	1	4	59480000	1	4	39480000	1
3	14150000	1	3	53925000	1	2	228150000	1	2	219525000	1	2	235075000	1	4	16275000	1	3	66300000	1	4	59800000	1	4	40000000	1
3	14400000	1	3	54450000	1	2	228425000	1	2	219800000	1	2	235450000	1	4	16400000	2	3	66750000	1	4	60320000	1	4	40200000	1
3	14525000	1	3	54925000	1	2	228825000	1	2	220250000	1	2	235725000	1	4	17025000	1	3	66875000	2	4	60520000	1	4	40760000	1
3	14825000	1	3	55450000	1	2	229250000	1	2	220425000	2	2	236025000	1	4	17500000	1	3	67000000	1	4	60920000	1	4	41200000	1
3	15125000	1	3	56350000	1	2	229750000	1	2	220550000	1	2	236275000	1	4	17850000	1	3	67475000	1	4	61280000	1	4	42120000	1
3	15375000	1	3	56575000	1	2	230350000	1	2	220900000	1	2	236675000	1	4	18700000	1	3	68200000	1	4	61480000	2	4	42360000	1
3	15650000	1	3	56700000	1	2	230650000	1	2	221250000	1	2	237000000	1	4	18875000	1	3	68750000	1	4	61960000	1	4	43000000	1
3	15900000	1	3	57125000	1	2	230800000	1	2	221375000	1	2	237200000	1	4	20375000	1	3	68925000	1	4	62160000	1	4	43320000	1
3	16175000	1	3	57575000	1	2	231200000	1	2	221825000	1	2	237450000	1	4	20725000	1	3	69075000	1	4	62480000	1	4	43560000	2
3	16300000	1	3	57925000	1	2	231525000	1	2	222225000	1	2	237825000	1	4	21750000	1	3	69500000	3	4	62920000	1	4	43760000	1
3	16500000	1	3	58150000	1	2	231675000	1	2	222450000	1	2	238000000	1	4	22750000	1	3	69700000	2	4	63400000	1	4	44000000	1
3	16625000	1	3	58300000	1	2	231925000	1	2	222700000	1	2	238175000	1	4	22875000	1	3	70025000	1	4	63640000	1	4	44760000	1
3	16975000	1	3	58700000	1	2	232200000	1	2	223225000	1	2	238750000	1	4	23950000	1	3	70200000	1	4	64080000	1	4	44960000	1
3	17275000	1	3	58975000	1	2	232375000	1	2	223500000	1	2	238925000	1	4	24450000	1	3	71750000	1	4	64320000	2	4	45320000	1
3	17750000	1	3	59575000	1	2	232600000	2	2	223925000	1	2	239200000	1	4	25400000	1	3	71950000	1	4	64560000	1	4	45720000	1
3	18325000	1	3	59900000	1	2	232725000	3	2	224375000	1	2	239475000	1	4	26025000	1	3	72200000	1	4	65040000	1	4	46240000	1
3	18575000	1	3	60475000	1	2	232925000	1	2	224825000	1	2	239950000	1	4	26325000	1	3	72625000	1	4	65360000	1	4	46680000	1
3	18900000	1	3	60600000	1	2	233175000	2	2	225150000	1	2	240300000	1	4	27075000	1	3	72900000	1	4	65640000	3	4	47000000	2
3	19025000	1	3	61375000	1	2	233425000	1	2	225425000	1	2	240775000	1	4	27375000	1	3	73125000	1	4	65920000	2	4	48040000	1
3	19550000	1	3	62275000	1	2	233800000	2	2	225575000	1	2	241100000	1	4	27550000	1	3	74025000	1	4	66200000	1	4	48360000	1
3	19925000	1	3	62575000	1	2	234050000	1	2	225975000	1	2	241425000	1	4	28400000	2	3	74650000	1	4	66720000	1	4	48760000	1
3	20300000	1	3	62700000	1	2	234175000	1	2	226350000	1	2	241725000	1	4	28725000	1	3	74825000	1	4	67000000	1	4	52400000	1
3	20650000	1	3	63300000	1	2	234750000	1	2	226525000	1	2	242350000	1	4	29150000	2	3	75275000	1	4	67600000	1	4	53000000	1
3	21225000	1	3	63425000	1	2	235100000	1	2	226650000	1	2	242875000	1	4	29975000	4	3	75400000	1	4	68040000	2	4	53400000	1
3	21875000	1	3	63850000	1	2	235675000	1	2	227000000	1	2	243050000	1	4	30225000	3	3	75575000	1	4	68600000	1	4	53920000	1
3	22375000	1	3	64000000	1	2	236025000	1	2	227400000	1	2	243200000	0	4	30575000	1	3	75800000	1	4	68880000	1	4	54160000	1
3	22925000	1	3	64250000	2	2	236200000	1	2	227675000	1	3	50000	0	4	31325000	1	3	76025000	1	4	69640000	1	4	54560000	1
3	23350000	1	3	64475000	1	2	236675000	1	2	227875000	1	3	275000	2	4	32850000	1	3	76500000	1	4	70080000	1	4	55120000	1
3	23700000	1	3	64800000	1	2	236950000	1	2	228200000	1	3	575000	1	4	33100000	2	3	76625000	1	4	70320000	1	4	55320000	1
3	24000000	1	3	65300000	1	2	237225000	1	2	228425000	1	3	700000	1	4	33250000	1	3	77475000	1	4	70880000	2	4	55760000	1
3	24300000	1	3	65750000	1	2	237675000	1	2	228800000	1	3	1200000	1	4	34750000	1	3	78000000	1	4	71920000	1	4	56200000	1
3	24750000	1	3	66175000	1	2	238000000	1	2	229100000	1	3	1750000	1	4	35075000	1	3	78550000	1	4	72480000	1	4	56800000	1
3	25275000	1	3	66300000	1	2	238175000	1	2	229300000	1	3	1875000	1	4	36000000	1	3	78700000	1	4	72800000	1	4	57280000	1
3	25650000	1	3	66450000	2	2	238500000	1	2	229800000	1	3	2475000	1	4	36425000	1	3	79550000	1	4	73120000	1	4	57840000	1
3	25975000	1	3	66575000	1	2	238675000	1	2	230325000	1	3	2725000	2	4	37075000	1	3	79975000	1	4	73800000	1	4	58240000	1
3	26400000	1	3	66925000	1	2	238900000	1	2	230650000	1	3	3050000	1	4	37425000	1	3	80250000	1	4	74640000	1	4	58520000	1
3	27175000	2	3	67175000	1	2	239200000	1	2	230800000	1	3	3175000	1	4	37575000	2	3	80800000	1	4	74880000	1	4	58920000	1
3	27325000	1	3	67475000	2	2	239550000	1	2	231200000	1	3	3600000	1	4	37800000	3	3	81325000	1	4	75480000	1	4	59400000	1
3	27625000	1	3	67825000	1	2	239950000	1	2	231525000	1	3	4025000	1	4	38050000	1	3	82200000	1	4	77320000	1	4	59880000	1
3	27750000	1	3	68500000	1	2	240475000	1	2	231675000	1	3	4350000	1	4	38900000	1	3	82875000	1	4	77840000	1	4	60080000	1
3	28150000	1	3	68925000	1	2	240950000	1	2	231925000	1	3	4550000	1	4	39450000	1	3	83300000	1	4	78400000	1	4	60360000	1
3	28375000	1	3	69050000	1	2	241100000	1	2	232225000	1	3	4750000	1	4	40000000	1	3	84125000	1	4	78960000	1	4	60600000	1
3	28700000	1	3	69725000	1	2	241450000	1	2	232350000	1	3	4875000	1	4	40925000	1	3	84575000	2	4	79280000	1	4	60920000	1
3	29175000	1	3	70075000	1	2	241725000	1	2	232675000	1	3	5125000	1	4	41250000	1	3	85225000	1	4	79480000	2	4	61240000	2
3	29575000	1	3	70200000	2	2	242300000	1	2	232925000	1	3	5275000	1	4	41925000	1	3	85850000	1	4	79880000	1	4	61600000	1
3	30025000	1	3	70550000	1	2	242500000	1	2	233175000	1	3	5625000	1	4	42550000	2	3	86375000	1	4	80640000	1	4	61840000	2
3	30475000	1	3	70900000	2	2	242875000	1	2	233425000	1	3	5900000	1	4	42925000	1	3	86725000	1	4	80840000	3	4	62040000	1
3	30750000	1	3	71475000	1	2	243025000	1	2	234050000	1	3	6125000	2	4	43400000	1	3	86875000	2	4	81200000	2	4	62440000	1
3	31125000	1	3	71750000	1	2	243200000	0	2	234750000	1	3	6475000	1	4	44600000	1	3	87300000	1	4	81880000	1	4	62720000	1
3	31325000	1	3	71925000	1	3	50000	0	2	235150000	1	3	6850000	1	4	44725000	1	3	87450000	1	4	82320000	1	4	63680000	1
3	31750000	1	3	72375000	1	3	575000	1	2	235475000	1	3	7450000	1	4	46850000	1	3	87975000	1	4	82800000	1	4	63880000	1
3	32100000	3	3	72900000	1	3	1250000	1	2	235625000	1	3	7725000	1	4	47400000	1	3	88300000	1	4	83040000	1	4	64200000	1
3	32225000	2	3	73150000	1	3	1725000	1	2	236025000	1	3	8050000	1	4	48075000	1	3	88550000	1	4	83440000	1	4	64440000	2
3	32600000	1	3	73525000	1	3	1850000	1	2	236175000	1	3	8450000	1	4	48550000	1	3	89150000	1	4	83800000	2	4	64640000	3
3	32725000	1	3	73950000	1	3	2575000	1	2	236675000	1	3	8775000	1	4	48950000	2	3	89575000	1	4	85440000	3	4	64920000	1
3	33200000	1	3	74300000	1	3	3100000	2	2	236800000	1	3	9250000	1	4	49075000	1	3	90175000	1	4	85720000	1	4	65400000	1
3	33425000	1	3	74800000	2	3	3225000	1	2	237125000	1	3	9375000	1	4	49225000	1	3	90300000	2	4	86160000	1	4	65720000	1
3	33750000	1	3	74950000	1	3	3625000	1	2	237625000	1	3	10250000	1	4	49500000	1	3	90500000	1	4	86680000	1	4	66000000	1
3	33875000	1	3	75300000	1	3	3875000	1	2	238000000	1	3	10375000	1	4	49650000	1	3	93400000	1	4	86960000	1	4	66240000	1
3	34100000	1	3	75500000	1	3	4350000	1	2	238275000	1	3	10525000	1	4	52575000	1	3	93525000	1	4	87800000	2	4	66520000	1
3	34425000	1	3	75675000	2	3	4475000	1	2	238675000	1	3	11100000	1	4	52700000	1	3	93775000	1	4	89800000	3	4	66880000	1
3	35050000	1	3	75800000	1	3	4700000	1	2	238900000	1	3	11500000	1	4	52925000	2	3	94025000	2	4	90080000	1	4	67080000	1
3	35550000	1	3	76025000	1	3	4975000	1	2	239200000	1	3	11900000	1	4	53075000	3	3	94450000	1	4	90640000	1	4	67360000	1
3	36000000	1	3	76175000	1	3	5250000	1	2	239500000	1	3	12150000	1	4	53425000	1	3	95075000	1	4	90840000	1	4	67720000	1
3	36375000	1	3	76725000	2	3	5375000	2	2	239825000	1	3	12450000	1	4	53875000	1	3	95675000	1	4	91640000	3	4	68600000	1
3	36775000	1	3	77000000	1	3	5725000	1	2	239950000	1	3	12575000	1	4	54025000	3	3	96075000	1	4	91960000	2	4	68920000	1
3	37400000	1	3	77375000	1	3	5975000	1	2	240500000	1	3	12975000	1	4	54325000	2	3	96550000	1	4	92200000	1	4	69640000	1
3	38100000	1	3	77825000	1	3	6425000	1	2	240950000	1	3	13100000	1	4	55175000	1	3	96675000	1	4	92600000	1	4	69880000	2
3	38275000	2	3	77975000	1	3	7150000	1	2	241150000	2	3	13300000	1	4	56200000	1	3	97100000	1	4	93000000	1	4	70080000	3
3	38550000	1	3	78550000	1	3	7500000	1	2	241450000	1	3	13700000	1	4	56700000	1	3	97525000	1	4	93360000	1	4	70400000	1
3	38700000	1	3	78700000	1	3	7900000	1	2	241900000	1	3	14225000	1	4	57250000	1	3	97725000	1	4	93760000	1	4	70960000	1
3	39100000	1	3	79100000	1	3	8475000	1	2	242175000	1	3	14525000	1	4	57375000	2	3	98325000	1	4	94160000	1	4	71280000	2
3	39275000	2	3	79550000	1	3	8675000	1	2	242300000	3	3	14725000	1	4	57750000	1	3	98575000	1	4	94520000	1	4	71760000	1
3	39450000	1	3	80350000	1	3	9000000	1	2	242450000	2	3	14975000	1	4	57875000	1	3	98725000	1	4	94720000	2	4	72600000	1
3	39575000	1	3	81250000	1	3	9375000	1	2	242700000	1	3	15125000	1	4	58350000	1	3	99175000	1	4	95040000	1	4	72960000	1
3	39950000	1	3	81400000	1	3	9525000	1	2	243075000	0	3	15600000	1	4	58750000	1	3	99525000	1	4	95640000	1	4	73160000	1
3	40350000	1	3	82200000	1	3	9750000	1	3	50000	0	3	15775000	1	4	59625000	1	3	99650000	1	4	96040000	1	4	73720000	1
3	40925000	1	3	82450000	1	3	9875000	2	3	300000	1	3	16175000	1	4	59975000	1	3	100025000	1	4	96520000	2	4	73920000	1
3	41425000	1	3	82875000	1	3	10250000	1	3	525000	1	3	16625000	1	4	60550000	1	3	100450000	1	4	97040000	1	4	74600000	1
3	41900000	1	3	83525000	1	3	10375000	1	3	1200000	1	3	16950000	1	4	61100000	1	3	101300000	1	4	97360000	1	4	74840000	1
3	42075000	1	3	83650000	2	3	10525000	1	3	1775000	1	3	17275000	1	4	61375000	2	3	101475000	1	4	97760000	1	4	76480000	1
3	42925000	1	3	84125000	1	3	10975000	1	3	2275000	1	3	17775000	1	4	61625000	1	3	101950000	1	4	98040000	2	4	77320000	1
3	43300000	1	3	84500000	1	3	11900000	1	3	2700000	1	3	17900000	1	4	62450000	4	3	102275000	1	4	98240000	1	4	77760000	1
3	43450000	1	3	85075000	1	3	12150000	2	3	3225000	1	3	18325000	1	4	62750000	3	3	102825000	1	4	98720000	1	4	78880000	1
3	44025000	1	3	85750000	1	3	12300000	1	3	3825000	1	3	18675000	1	4	63000000	2	3	103500000	1	4	98920000	1	4	79280000	1
3	44350000	1	3	85875000	1	3	12550000	1	3	4350000	1	3	19200000	1	4	63150000	3	3	103700000	1	4	99480000	1	4	80600000	1
3	44750000	1	3	86425000	1	3	12875000	1	3	4700000	1	3	19550000	1	4	63600000	1	3	104725000	1	4	99720000	1	4	80800000	1
3	45000000	1	3	86725000	1	3	13050000	1	3	4975000	1	3	19900000	1	4	63825000	2	3	105100000	1	4	101400000	2	4	81080000	1
3	45125000	1	3	86975000	1	3	13250000	1	3	5250000	1	3	20050000	1	4	64100000	3	3	105275000	2	4	101640000	1	4	81640000	1
3	45925000	1	3	87300000	1	3	13950000	1	3	5375000	2	3	20250000	1	4	64425000	4	3	105400000	1	4	102440000	1	4	82040000	1
3	46325000	1	3	87450000	1	3	14150000	1	3	5725000	1	3	20450000	1	4	64875000	1	3	105675000	1	4	102840000	1	4	82320000	1
3	46700000	1	3	88175000	1	3	14275000	2	3	6125000	1	3	20850000	1	4	65475000	1	3	106925000	1	4	103080000	1	4	82720000	1
3	47075000	2	3	88300000	2	3	14425000	1	3	6525000	1	3	21400000	1	4	65875000	3	3	107500000	1	4	103480000	2	4	83120000	1
3	47300000	1	3	88750000	1	3	14700000	1	3	7125000	1	3	21850000	1	4	66700000	4	3	108100000	1	4	103840000	1	4	83520000	1
3	47450000	1	3	89175000	1	3	15100000	1	3	7575000	1	3	22300000	1	4	67100000	2	3	108300000	1	4	104360000	1	4	84960000	1
3	48100000	1	3	89725000	1	3	15350000	1	3	7875000	2	3	22800000	1	4	67475000	1	3	108850000	1	4	104840000	1	4	85160000	1
3	48225000	1	3	90150000	2	3	15475000	1	3	8250000	1	3	23400000	1	4	67600000	2	3	109750000	1	4	105160000	1	4	85480000	1
3	48350000	1	3	90300000	1	3	16175000	1	3	8475000	1	3	23625000	1	4	68050000	1	3	110025000	1	4	105360000	1	4	85840000	1
3	49075000	1	3	90500000	1	3	16300000	1	3	8675000	1	3	23925000	2	4	68275000	1	3	110375000	1	4	105720000	1	4	86400000	1
3	49400000	1	3	93400000	1	3	16600000	1	3	9400000	1	3	24050000	1	4	68600000	1	3	111275000	1	4	106320000	1	4	86680000	1
3	49525000	1	3	93525000	1	3	16900000	1	3	9525000	1	3	24375000	1	4	69075000	1	3	111825000	1	4	106960000	1	4	87000000	1
3	50175000	1	3	93675000	3	3	17300000	1	3	9725000	1	3	24725000	1	4	69375000	1	3	112150000	1	4	107680000	2	4	87200000	1
3	50375000	1	3	93800000	2	3	17775000	1	3	10225000	1	3	25050000	1	4	69500000	1	3	112275000	1	4	107880000	1	4	87520000	1
3	50700000	1	3	93975000	1	3	17925000	1	3	10350000	1	3	25425000	1	4	69900000	2	3	112750000	1	4	108400000	1	4	87800000	3
3	50900000	1	3	94350000	1	3	18300000	1	3	10675000	1	3	25950000	1	4	70025000	1	3	112875000	1	4	109400000	1	4	90080000	2
3	51250000	1	3	94775000	1	3	18750000	1	3	10975000	1	3	26400000	1	4	70300000	1	3	113475000	1	4	110080000	1	4	90520000	1
3	51375000	1	3	95625000	1	3	19150000	1	3	11100000	2	3	26750000	1	4	70550000	1	3	113650000	2	4	110280000	1	4	90840000	1
3	51600000	1	3	96550000	1	3	19650000	1	3	11900000	1	3	27450000	1	4	70750000	1	3	113800000	1	4	110760000	1	4	91680000	2
3	52000000	1	3	96850000	1	3	19925000	1	3	12150000	1	3	27850000	2	4	71150000	2	3	114075000	1	4	111320000	1	4	92120000	1
3	52500000	1	3	97325000	2	3	20250000	1	3	12275000	1	3	28125000	1	4	71425000	1	3	114400000	1	4	112000000	1	4	92480000	1
3	53025000	1	3	97475000	1	3	20525000	1	3	12525000	1	3	28900000	1	4	71950000	2	3	114925000	1	4	112360000	1	4	92920000	1
3	53150000	2	3	97750000	1	3	20650000	2	3	12950000	1	3	29350000	1	4	72600000	1	3	115225000	1	4	112560000	1	4	93120000	2
3	53325000	1	3	98075000	2	3	20900000	1	3	13100000	1	3	29775000	1	4	73150000	1	3	115550000	1	4	113640000	1	4	93520000	1
3	53625000	1	3	98300000	1	3	21300000	1	3	13275000	2	3	30150000	1	4	73725000	1	3	116250000	1	4	114360000	1	4	94200000	1
3	53975000	1	3	98600000	2	3	21700000	1	3	13525000	3	3	30525000	1	4	73900000	1	3	116475000	1	4	114800000	1	4	94560000	2
3	54225000	1	3	98725000	1	3	21825000	1	3	13725000	1	3	30975000	1	4	74175000	1	3	116925000	1	4	115000000	1	4	94760000	1
3	54600000	1	3	99325000	1	3	22525000	1	3	14175000	1	3	31550000	1	4	74450000	1	3	117400000	1	4	116120000	1	4	95160000	1
3	55100000	1	3	99525000	1	3	22900000	1	3	14425000	1	3	32125000	1	4	75050000	1	3	118250000	1	4	116440000	1	4	95640000	1
3	55500000	1	3	99650000	1	3	23300000	1	3	14550000	1	3	32625000	1	4	75225000	2	3	118375000	2	4	116680000	2	4	96040000	1
3	55750000	1	3	100025000	1	3	23600000	1	3	15150000	1	3	32900000	1	4	75700000	1	3	118550000	1	4	116960000	1	4	96520000	1
3	56025000	2	3	100450000	1	3	24000000	1	3	15375000	1	3	33200000	1	4	76425000	1	3	118825000	1	4	117360000	1	4	96920000	1
3	56325000	3	3	101400000	1	3	24475000	1	3	15625000	1	3	33425000	2	4	76800000	1	3	119550000	1	4	117800000	1	4	97120000	1
3	56575000	1	3	101525000	1	3	24750000	1	3	15850000	1	3	33750000	1	4	77075000	1	3	119925000	1	4	118000000	1	4	97360000	1
3	56725000	1	3	101925000	1	3	24900000	1	3	16175000	1	3	33900000	1	4	77325000	1	3	120275000	1	4	118360000	2	4	97720000	1
3	56925000	1	3	102300000	1	3	25225000	1	3	16325000	1	3	34100000	1	4	77975000	1	3	120550000	1	4	118600000	1	4	97960000	3
3	57125000	2	3	103000000	1	3	25675000	1	3	16600000	1	3	34650000	1	4	78125000	1	3	120825000	1	4	118960000	1	4	98160000	2
3	57300000	3	3	103950000	1	3	25950000	1	3	16975000	1	3	35050000	1	4	78425000	1	3	121250000	1	4	119440000	1	4	98400000	3
3	57500000	1	3	104325000	1	3	26150000	2	3	17275000	1	3	35375000	1	4	78650000	2	3	121925000	1	4	119800000	1	4	98640000	1
3	57775000	3	3	104650000	1	3	26525000	1	3	17475000	2	3	35700000	1	4	78875000	1	3	122150000	1	4	120400000	1	4	99000000	1
3	57925000	2	3	105100000	1	3	26800000	1	3	17650000	1	3	36300000	1	4	79850000	1	3	122425000	1	4	120720000	1	4	99440000	1
3	58050000	1	3	105250000	1	3	27100000	1	3	17900000	1	3	36750000	1	4	80275000	1	3	123000000	1	4	121200000	1	4	99760000	1
3	58375000	1	3	105400000	1	3	27425000	3	3	18175000	1	3	37700000	1	4	80900000	1	3	123250000	1	4	121640000	1	4	100040000	1
3	58650000	1	3	105825000	1	3	27625000	2	3	18925000	1	3	37875000	1	4	81300000	1	3	123375000	2	4	121920000	2	4	100520000	1
3	58975000	1	3	106925000	1	3	27750000	1	3	19350000	1	3	38200000	1	4	81450000	1	3	123900000	1	4	123720000	1	4	100840000	1
3	59200000	1	3	107525000	1	3	28100000	1	3	19875000	1	3	38550000	1	4	81925000	1	3	124025000	2	4	124560000	1	4	101360000	1
3	59575000	1	3	107650000	2	3	28475000	1	3	20250000	1	3	38700000	1	4	82450000	1	3	124275000	1	4	125080000	1	4	101720000	1
3	59875000	1	3	107775000	1	3	28950000	1	3	20525000	2	3	39125000	1	4	83275000	1	3	124450000	1	4	125720000	1	4	102000000	1
3	60450000	1	3	108325000	1	3	29150000	1	3	20875000	1	3	39250000	1	4	83750000	1	3	124675000	2	4	126000000	1	4	102440000	1
3	60825000	1	3	108450000	1	3	29525000	1	3	21300000	1	3	39450000	1	4	84400000	1	3	125350000	1	4	126240000	1	4	102720000	1
3	61200000	1	3	108850000	1	3	29650000	1	3	21725000	1	3	39600000	1	4	84575000	1	3	125475000	2	4	126640000	1	4	103120000	1
3	61400000	1	3	109250000	1	3	30050000	1	3	22200000	1	3	39900000	1	4	84725000	1	3	125700000	1	4	127000000	1	4	103320000	2
3	61675000	1	3	110550000	1	3	30275000	1	3	22925000	1	3	40225000	1	4	85475000	1	3	125825000	1	4	127400000	1	4	104080000	1
3	62025000	1	3	111275000	1	3	30475000	1	3	23375000	1	3	40600000	1	4	86000000	1	3	126200000	1	4	128080000	1	4	104520000	1
3	62600000	1	3	111775000	1	3	30800000	1	3	23725000	1	3	40925000	1	4	86125000	2	3	127075000	1	4	128320000	1	4	104840000	1
3	62825000	1	3	112275000	1	3	31100000	1	3	24000000	1	3	41400000	1	4	86725000	1	3	127325000	1	4	129000000	1	4	105360000	1
3	63275000	1	3	112750000	1	3	31375000	1	3	24375000	1	3	41775000	2	4	87100000	2	3	127775000	1	4	129240000	2	4	105800000	1
3	63700000	1	3	113025000	1	3	31625000	1	3	24775000	1	3	41925000	1	4	87300000	1	3	128225000	1	4	129480000	3	4	106200000	1
3	63825000	1	3	113475000	1	3	31975000	1	3	25225000	1	3	42675000	1	4	88175000	1	3	128350000	1	4	129680000	1	4	106400000	1
3	64000000	1	3	113675000	2	3	32200000	1	3	25525000	1	3	42950000	1	4	88925000	1	3	128550000	2	4	130360000	1	4	106840000	1
3	64250000	1	3	113850000	1	3	32450000	1	3	25650000	1	3	43325000	1	4	89450000	1	3	128675000	1	4	130720000	1	4	107040000	2
3	64525000	1	3	114075000	1	3	32775000	1	3	25950000	1	3	43775000	1	4	90075000	1	3	129025000	1	4	130960000	2	4	107240000	1
3	64950000	1	3	114475000	1	3	33025000	1	3	26250000	1	3	44450000	1	4	90375000	1	3	129725000	1	4	131200000	3	4	107640000	1
3	65700000	1	3	114925000	1	3	33425000	1	3	26575000	1	3	44975000	1	4	90850000	2	3	129925000	1	4	131640000	1	4	107920000	1
3	66150000	1	3	115325000	2	3	33725000	1	3	26750000	1	3	45300000	1	4	91250000	1	3	130125000	2	4	131920000	1	4	108280000	1
3	66275000	1	3	115600000	1	3	33900000	1	3	27125000	1	3	46175000	1	4	91950000	2	3	130425000	1	4	132360000	1	4	108560000	1
3	66625000	1	3	116050000	1	3	34200000	1	3	27450000	1	3	46375000	1	4	92075000	1	3	130700000	1	4	132800000	1	4	108760000	1
3	66925000	1	3	116500000	1	3	34425000	1	3	27750000	1	3	46950000	2	4	93225000	1	3	131600000	1	4	133200000	1	4	109400000	1
3	67075000	2	3	116925000	1	3	34850000	1	3	28225000	1	3	47075000	3	4	93350000	2	3	131950000	1	4	133760000	1	4	110080000	1
3	67475000	1	3	117675000	1	3	35350000	1	3	28475000	1	3	47325000	1	4	93625000	5	3	132125000	1	4	134560000	1	4	110280000	1
3	67825000	1	3	118050000	1	3	35475000	2	3	28850000	1	3	47450000	1	4	94000000	4	3	132425000	1	4	134840000	1	4	110760000	1
3	68450000	1	3	118375000	1	3	35750000	3	3	29125000	1	3	47975000	1	4	94400000	3	3	132800000	1	4	135480000	1	4	111480000	1
3	68975000	1	3	118550000	1	3	36025000	1	3	29475000	1	3	48225000	1	4	94650000	1	3	133150000	1	4	135680000	2	4	112000000	1
3	69275000	1	3	118850000	1	3	36375000	1	3	29650000	1	3	48350000	1	4	95175000	1	3	133375000	1	4	136040000	1	4	112200000	2
3	69525000	1	3	118975000	1	3	36750000	1	3	30050000	1	3	48575000	2	4	95550000	1	3	133525000	1	4	136440000	1	4	112480000	1
3	69675000	1	3	119450000	1	3	37025000	1	3	30400000	1	3	48725000	1	4	96025000	1	3	133925000	1	4	136640000	2	4	114000000	1
3	70075000	1	3	119600000	1	3	37175000	1	3	30825000	1	3	49000000	1	4	96400000	1	3	134225000	1	4	137000000	1	4	114760000	1
3	70200000	1	3	119950000	1	3	37425000	1	3	31050000	1	3	49250000	1	4	97325000	2	3	134500000	1	4	137200000	1	4	115160000	1
3	70900000	1	3	120275000	1	3	37575000	1	3	31325000	1	3	49550000	1	4	98725000	1	3	134925000	1	4	137520000	3	4	115360000	1
3	71325000	1	3	120550000	1	3	37875000	1	3	31575000	1	3	49975000	1	4	99025000	1	3	135450000	1	4	137880000	2	4	115640000	1
3	71700000	1	3	121100000	1	3	38550000	1	3	31925000	1	3	50150000	1	4	99375000	1	3	135625000	1	4	138520000	1	4	116080000	1
3	71925000	1	3	121225000	1	3	38800000	1	3	32050000	1	3	50325000	1	4	99500000	1	3	135775000	1	4	138880000	1	4	116400000	1
3	72225000	1	3	121925000	1	3	39100000	1	3	32775000	1	3	50750000	1	4	100025000	1	3	135925000	1	4	139200000	2	4	116680000	2
3	72575000	1	3	122100000	1	3	39425000	1	3	33150000	1	3	50900000	1	4	100425000	1	3	136750000	1	4	139640000	1	4	116880000	3
3	73150000	1	3	122425000	1	3	39925000	1	3	33425000	2	3	51300000	1	4	100875000	1	3	137175000	1	4	140160000	1	4	117080000	1
3	73275000	1	3	123025000	1	3	40300000	1	3	33750000	1	3	51425000	1	4	101800000	1	3	137750000	1	4	141240000	1	4	117400000	1
3	73950000	1	3	123300000	1	3	40975000	1	3	33875000	1	3	51975000	1	4	102450000	1	3	137875000	1	4	141680000	1	4	117720000	1
3	74650000	1	3	123450000	1	3	41400000	1	3	34050000	1	3	52500000	1	4	103250000	1	3	138725000	2	4	142720000	1	4	117920000	1
3	75475000	1	3	123725000	1	3	41925000	1	3	34625000	1	3	53125000	1	4	103775000	1	3	139100000	1	4	142960000	1	4	118200000	3
3	75625000	1	3	124050000	1	3	42275000	1	3	35000000	1	3	53250000	1	4	104100000	1	3	139300000	2	4	143400000	1	4	118400000	4
3	75800000	1	3	124275000	1	3	42625000	1	3	35475000	1	3	53475000	1	4	104425000	2	3	140075000	1	4	143600000	2	4	118600000	2
3	76125000	1	3	124450000	1	3	42800000	1	3	35775000	1	3	53975000	1	4	104875000	1	3	140600000	1	4	143920000	1	4	118800000	3
3	76500000	1	3	124650000	1	3	43175000	1	3	36300000	1	3	54225000	1	4	105425000	2	3	141000000	1	4	144520000	1	4	119080000	1
3	76625000	1	3	125175000	1	3	43575000	1	3	36575000	2	3	54575000	1	4	105750000	1	3	141300000	1	4	144920000	1	4	119280000	2
3	77450000	1	3	125375000	1	3	44000000	1	3	36775000	1	3	54875000	1	4	106425000	1	3	141725000	1	4	145280000	1	4	119560000	1
3	78050000	1	3	125700000	1	3	44325000	1	3	37025000	1	3	55175000	1	4	107150000	1	3	142150000	1	4	145520000	1	4	119800000	1
3	78700000	1	3	126225000	1	3	44700000	1	3	37300000	3	3	55500000	1	4	107950000	1	3	142275000	1	4	145800000	1	4	120240000	1
3	78900000	2	3	126375000	1	3	45000000	1	3	37425000	2	3	55675000	1	4	108850000	1	3	142750000	1	4	146480000	2	4	120920000	1
3	79075000	1	3	126700000	1	3	45325000	1	3	38050000	1	3	56175000	1	4	109550000	1	3	143275000	1	4	146880000	1	4	121680000	1
3	79550000	1	3	127300000	1	3	46000000	1	3	38225000	1	3	56600000	1	4	110400000	2	3	143475000	1	4	147600000	1	4	121920000	2
3	79725000	1	3	127475000	2	3	46950000	1	3	38525000	1	3	56725000	1	4	110900000	1	3	143675000	1	4	147960000	2	4	122120000	3
3	80400000	1	3	127775000	1	3	47075000	1	3	38825000	1	3	57150000	1	4	111475000	1	3	144050000	1	4	148440000	1	4	122360000	4
3	81125000	1	3	128350000	1	3	47275000	1	3	39100000	1	3	57300000	2	4	111850000	1	3	144700000	1	4	149040000	1	4	122680000	1
3	81250000	1	3	128625000	1	3	47450000	1	3	39450000	1	3	57500000	1	4	112550000	1	3	145150000	1	4	149520000	1	4	123240000	1
3	81525000	1	3	128875000	2	3	47725000	1	3	39575000	1	3	57875000	1	4	112925000	1	3	145500000	1	4	149960000	1	4	123640000	1
3	81850000	1	3	129050000	1	3	47850000	1	3	39950000	1	3	58350000	2	4	113775000	1	3	145775000	1	4	150200000	1	4	123960000	1
3	82025000	1	3	129725000	1	3	47975000	1	3	40200000	1	3	58600000	1	4	114050000	2	3	146300000	1	4	150640000	1	4	124520000	1
3	82325000	1	3	129925000	1	3	48225000	1	3	41000000	1	3	58725000	2	4	114250000	3	3	146650000	1	4	151680000	1	4	125000000	1
3	83200000	1	3	130375000	1	3	48350000	1	3	41325000	1	3	58900000	1	4	115700000	1	3	147050000	1	4	151880000	1	4	125200000	2
3	83900000	1	3	130750000	1	3	48750000	1	3	41750000	1	3	59750000	1	4	115925000	1	3	147575000	1	4	152520000	1	4	125720000	1
3	84150000	1	3	131500000	2	3	49025000	1	3	41925000	1	3	60075000	1	4	116725000	2	3	148100000	1	4	153160000	1	4	125920000	1
3	84650000	1	3	131950000	1	3	49425000	2	3	42275000	1	3	60550000	1	4	116975000	1	3	148325000	2	4	153720000	1	4	126240000	1
3	84825000	1	3	132150000	1	3	49550000	1	3	42625000	1	3	60775000	1	4	118025000	2	3	148650000	1	4	154120000	1	4	126640000	1
3	85425000	1	3	132425000	1	3	49725000	1	3	42925000	1	3	61100000	2	4	118750000	1	3	149050000	1	4	154560000	3	4	127000000	1
3	85700000	1	3	132975000	1	3	49975000	1	3	43375000	1	3	61325000	1	4	119200000	1	3	149575000	1	4	156160000	2	4	127480000	1
3	86275000	1	3	133125000	1	3	50150000	1	3	44025000	1	3	61850000	1	4	119325000	1	3	149950000	2	4	156680000	1	4	127840000	1
3	86700000	1	3	133325000	1	3	50375000	1	3	44350000	1	3	62600000	1	4	119600000	1	3	150300000	1	4	157440000	1	4	128240000	1
3	87275000	1	3	133625000	1	3	50650000	1	3	44650000	1	3	62825000	1	4	119900000	1	3	150750000	1	4	157800000	1	4	128480000	2
3	87725000	1	3	133900000	1	3	50775000	1	3	44975000	1	3	63650000	1	4	120250000	1	3	150875000	1	4	158000000	1	4	129800000	1
3	88050000	1	3	134225000	1	3	51025000	1	3	45325000	2	3	63825000	1	4	120400000	1	3	151225000	1	4	158280000	1	4	130200000	2
3	88250000	1	3	134500000	1	3	51425000	1	3	45550000	1	3	64000000	1	4	121000000	1	3	151650000	1	4	158560000	2	4	130560000	1
3	88725000	1	3	134725000	1	3	51750000	1	3	45775000	1	3	64350000	1	4	122100000	1	3	151925000	1	4	160160000	1	4	130960000	1
3	89950000	1	3	135350000	1	3	51975000	1	3	46500000	1	3	64475000	1	4	122250000	1	3	152175000	1	4	160600000	1	4	131280000	1
3	90175000	2	3	135600000	1	3	52250000	1	3	46950000	1	3	64800000	1	4	122725000	1	3	152500000	1	4	161120000	1	4	131760000	1
3	90300000	1	3	135775000	1	3	52450000	1	3	47275000	1	3	65175000	1	4	123875000	1	3	152725000	1	4	161440000	1	4	132080000	1
3	90500000	1	3	136075000	1	3	52575000	1	3	47450000	1	3	65425000	1	4	124000000	1	3	153250000	1	4	161880000	1	4	132360000	1
3	93400000	1	3	136400000	2	3	52750000	1	3	47725000	1	3	65725000	1	4	124550000	1	3	153725000	1	4	162080000	1	4	132560000	2
3	93525000	1	3	136775000	1	3	52950000	1	3	47850000	1	3	66025000	2	4	125225000	1	3	154000000	1	4	162560000	1	4	132800000	1
3	93650000	1	3	136925000	1	3	53150000	1	3	48100000	1	3	66150000	1	4	125450000	1	3	154450000	1	4	162960000	1	4	133240000	1
3	93900000	1	3	137400000	2	3	53325000	1	3	48225000	1	3	66275000	1	4	126225000	1	3	154750000	1	4	163240000	2	4	133520000	1
3	94225000	1	3	137750000	1	3	53600000	1	3	48725000	1	3	66525000	1	4	127525000	1	3	155050000	1	4	163520000	1	4	133720000	2
3	94900000	1	3	137875000	1	3	53900000	1	3	49075000	1	3	66925000	1	4	127950000	1	3	155425000	1	4	163880000	1	4	134080000	1
3	95025000	1	3	138175000	1	3	54575000	1	3	49550000	1	3	67075000	1	4	128525000	1	3	155650000	1	4	164360000	1	4	134480000	1
3	95425000	1	3	138550000	1	3	55025000	1	3	49725000	1	3	67475000	2	4	128675000	2	3	156900000	1	4	164840000	1	4	134840000	1
3	96125000	1	3	138675000	1	3	55450000	2	3	50150000	1	3	67775000	1	4	129000000	3	3	157225000	1	4	165160000	1	4	135200000	1
3	97200000	1	3	139100000	1	3	55575000	1	3	50375000	1	3	68200000	1	4	129125000	1	3	157675000	1	4	165520000	1	4	135680000	1
3	97400000	1	3	139300000	2	3	56050000	1	3	50650000	1	3	68650000	1	4	129675000	1	3	158250000	1	4	167000000	1	4	135920000	3
3	97750000	2	3	139425000	3	3	56350000	1	3	50900000	1	3	68875000	1	4	129800000	1	3	158375000	1	4	167360000	1	4	136200000	4
3	98000000	1	3	139650000	4	3	56600000	1	3	51300000	1	3	69125000	1	4	130150000	2	3	158550000	3	4	167560000	1	4	136400000	2
3	98400000	1	3	140100000	1	3	56725000	1	3	51425000	1	3	69250000	1	4	130275000	1	3	159525000	2	4	168080000	1	4	136760000	1
3	98525000	2	3	140600000	1	3	56925000	2	3	51750000	1	3	69825000	1	4	130750000	1	3	160225000	1	4	168360000	1	4	137120000	1
3	98750000	1	3	141000000	1	3	57050000	1	3	51975000	1	3	70125000	1	4	131800000	1	3	160875000	1	4	168800000	1	4	137320000	1
3	99050000	1	3	141300000	1	3	57300000	1	3	52225000	1	3	70250000	1	4	132575000	1	3	161175000	1	4	169080000	1	4	137760000	1
3	99525000	1	3	141725000	1	3	57675000	1	3	52450000	1	3	70525000	1	4	132850000	1	3	162075000	1	4	169320000	1	4	137960000	1
3	99650000	1	3	142150000	1	3	57925000	1	3	52575000	2	3	70925000	1	4	133550000	1	3	162500000	1	4	169840000	1	4	138520000	1
3	100000000	1	3	142275000	1	3	58150000	1	3	52750000	1	3	71350000	1	4	134050000	1	3	162775000	1	4	170400000	1	4	138720000	1
3	100250000	1	3	142750000	1	3	58525000	1	3	52950000	1	3	71725000	1	4	134875000	1	3	164225000	1	4	170960000	1	4	139120000	1
3	100450000	1	3	143200000	1	3	58650000	1	3	53150000	1	3	71925000	1	4	135950000	1	3	164775000	1	4	171760000	1	4	139520000	1
3	100900000	1	3	143500000	1	3	58800000	1	3	53325000	1	3	72150000	2	4	136275000	1	3	164925000	1	4	172160000	1	4	139880000	3
3	101225000	1	3	143675000	1	3	59425000	1	3	53700000	1	3	72325000	3	4	136725000	5	3	165450000	1	4	172360000	2	4	141040000	2
3	101400000	1	3	144175000	1	3	59725000	1	3	53950000	1	3	72550000	1	4	137100000	4	3	165750000	2	4	172680000	1	4	141320000	1
3	101525000	2	3	144825000	1	3	60325000	1	3	54225000	1	3	72875000	1	4	137375000	3	3	166050000	1	4	173000000	1	4	141840000	1
3	101675000	1	3	145375000	1	3	60700000	1	3	54575000	1	3	73150000	1	4	137500000	2	3	166575000	1	4	173360000	1	4	142160000	2
3	101950000	1	3	145500000	2	3	61250000	1	3	54875000	1	3	73275000	1	4	137825000	1	3	167100000	1	4	173760000	1	4	142520000	1
3	102100000	2	3	145750000	1	3	61525000	1	3	55025000	1	3	73575000	1	4	137950000	1	3	167225000	1	4	174240000	1	4	142760000	2
3	102350000	3	3	146350000	1	3	61650000	1	3	55350000	1	3	74150000	1	4	138325000	1	3	167625000	1	4	174880000	1	4	143080000	1
3	102825000	1	3	146575000	1	3	62025000	1	3	55500000	1	3	74600000	1	4	138450000	1	3	167925000	1	4	175080000	1	4	143600000	1
3	103100000	1	3	147025000	1	3	62225000	1	3	55800000	1	3	74875000	1	4	138825000	1	3	168050000	1	4	176000000	3	4	143920000	2
3	103975000	1	3	147625000	1	3	62475000	1	3	56150000	1	3	75275000	1	4	139875000	1	3	168425000	2	4	176280000	2	4	144160000	1
3	104250000	2	3	147800000	1	3	62925000	1	3	56375000	2	3	75600000	1	4	140475000	1	3	168575000	1	4	176520000	1	4	144520000	1
3	104375000	1	3	148100000	1	3	63275000	3	3	56575000	1	3	75800000	1	4	141275000	1	3	169375000	1	4	176880000	1	4	144800000	1
3	104900000	1	3	148375000	2	3	63500000	2	3	56825000	1	3	76025000	1	4	141800000	1	3	169525000	1	4	177760000	1	4	145280000	2
3	105350000	1	3	148675000	1	3	63775000	1	3	57550000	1	3	76600000	1	4	142100000	1	3	169900000	1	4	178000000	1	4	145520000	1
3	105775000	1	3	149050000	1	3	64025000	1	3	57850000	1	3	77075000	1	4	143050000	1	3	170125000	1	4	179120000	1	4	145840000	2
3	106100000	1	3	149200000	1	3	64325000	1	3	58175000	1	3	77375000	1	4	143200000	1	3	170600000	1	4	179440000	3	4	146040000	3
3	106350000	1	3	149550000	1	3	64475000	1	3	58625000	1	3	77550000	1	4	143750000	1	3	171025000	1	4	179640000	2	4	146480000	1
3	106725000	1	3	149675000	2	3	64800000	1	3	58975000	1	3	78100000	1	4	144100000	1	3	171300000	1	4	179960000	1	4	146960000	1
3	106900000	1	3	149925000	1	3	64950000	1	3	59325000	1	3	78350000	1	4	144450000	1	3	171600000	1	4	180320000	1	4	147280000	2
3	107450000	1	3	150325000	1	3	65250000	1	3	59675000	1	3	79300000	1	4	144700000	1	3	172050000	1	4	180800000	1	4	147640000	1
3	107925000	1	3	150875000	1	3	65600000	1	3	59850000	1	3	79550000	1	4	145075000	1	3	172500000	1	4	181080000	1	4	147920000	1
3	108200000	1	3	151675000	1	3	65750000	1	3	60275000	1	3	79825000	1	4	146050000	1	3	173100000	1	4	181560000	1	4	148480000	1
3	108325000	2	3	152150000	1	3	66050000	1	3	60650000	1	3	80175000	1	4	146525000	3	3	173575000	1	4	181840000	1	4	148840000	1
3	108825000	1	3	152725000	1	3	66175000	1	3	61175000	1	3	80700000	1	4	147075000	2	3	173700000	2	4	182480000	1	4	149360000	1
3	109125000	1	3	153050000	1	3	66300000	1	3	61525000	1	3	81150000	1	4	147200000	1	3	174100000	4	4	182920000	1	4	149640000	1
3	109600000	1	3	153750000	1	3	66475000	1	3	61750000	1	3	81450000	1	4	147750000	1	3	174225000	3	4	183160000	1	4	149960000	1
3	110200000	1	3	154000000	1	3	66900000	1	3	62025000	1	3	81900000	1	4	148050000	1	3	174575000	1	4	183440000	1	4	150200000	1
3	110750000	1	3	154475000	1	3	67525000	1	3	62200000	1	3	82200000	1	4	148525000	1	3	175400000	1	4	183760000	1	4	150760000	1
3	111300000	1	3	154875000	2	3	67850000	1	3	62925000	1	3	82625000	1	4	148825000	1	3	175675000	1	4	184320000	2	4	151640000	1
3	111625000	1	3	155025000	1	3	68200000	1	3	63275000	1	3	83225000	1	4	149200000	1	3	175950000	1	4	185160000	1	4	151840000	1
3	111750000	1	3	155450000	1	3	68525000	1	3	63700000	1	3	83900000	1	4	150250000	1	3	176225000	1	4	185560000	1	4	152600000	1
3	112150000	1	3	155650000	1	3	68950000	1	3	63825000	1	3	84425000	1	4	150875000	1	3	176675000	1	4	186600000	1	4	153040000	1
3	112275000	1	3	156250000	1	3	69075000	1	3	64000000	1	3	84800000	1	4	151200000	1	3	177050000	1	4	186920000	1	4	153320000	1
3	112500000	1	3	156875000	1	3	69225000	2	3	64325000	1	3	85050000	1	4	152000000	1	3	177850000	1	4	187720000	1	4	153760000	1
3	112725000	1	3	157225000	1	3	69500000	1	3	64500000	1	3	85450000	1	4	152525000	1	3	178125000	1	4	187960000	1	4	154160000	1
3	113025000	2	3	157800000	1	3	69825000	1	3	64950000	1	3	85625000	1	4	153300000	1	3	178275000	1	4	188320000	1	4	154400000	2
3	113250000	1	3	158225000	1	3	70050000	1	3	65300000	1	3	86100000	1	4	153700000	1	3	178700000	1	4	188560000	1	4	154640000	1
3	113800000	1	3	158350000	1	3	70200000	1	3	65550000	1	3	86375000	1	4	154050000	1	3	179100000	1	4	188960000	1	4	155120000	1
3	114225000	1	3	158500000	1	3	70900000	1	3	65725000	1	3	86700000	1	4	154700000	1	3	179325000	1	4	189240000	1	4	156240000	1
3	114600000	1	3	158975000	2	3	71275000	1	3	66000000	1	3	87125000	1	4	154875000	1	3	179450000	1	4	189520000	1	4	156880000	1
3	115200000	1	3	159325000	3	3	71750000	1	3	66175000	1	3	87500000	1	4	155475000	1	3	179925000	1	4	189840000	1	4	157280000	1
3	115600000	1	3	159525000	1	3	71925000	1	3	66300000	1	3	87975000	1	4	155725000	2	3	180400000	1	4	190040000	1	4	157480000	1
3	116075000	1	3	159725000	1	3	72250000	1	3	66750000	1	3	88250000	1	4	156275000	1	3	180875000	2	4	190760000	1	4	157720000	1
3	116425000	1	3	160225000	1	3	72450000	1	3	66900000	1	3	88500000	1	4	156750000	2	3	181425000	1	4	191160000	0	4	157920000	1
3	116925000	1	3	160675000	1	3	72900000	1	3	67475000	1	3	88875000	1	4	156875000	1	3	181825000	1	5	120000	0	4	158200000	1
3	117475000	1	3	160925000	1	3	73200000	1	3	67850000	1	3	89300000	3	4	157375000	1	3	182425000	1	5	720000	2	4	158560000	1
3	117950000	1	3	161200000	1	3	73800000	1	3	68200000	1	3	89575000	2	4	158150000	1	3	182625000	1	5	920000	1	4	158920000	1
3	118300000	1	3	161600000	3	3	74525000	1	3	68525000	1	3	89875000	1	4	158900000	1	3	182800000	1	5	2640000	2	4	160200000	1
3	118575000	1	3	161750000	2	3	74850000	1	3	68975000	1	3	90300000	1	4	159125000	1	3	183150000	1	5	3000000	1	4	160840000	1
3	118900000	1	3	162375000	1	3	75275000	1	3	69100000	2	3	90525000	1	4	159600000	1	3	183275000	2	5	3360000	1	4	161240000	1
3	119300000	1	3	162625000	1	3	75400000	1	3	69300000	1	3	93450000	1	4	160025000	2	3	183575000	1	5	3800000	1	4	161600000	1
3	119425000	1	3	164175000	1	3	75575000	1	3	69800000	1	3	93575000	1	4	160425000	1	3	184050000	1	5	4240000	1	4	161960000	1
3	119825000	1	3	164800000	1	3	75800000	1	3	70025000	1	3	93950000	1	4	160575000	1	3	184550000	1	5	4520000	3	4	162200000	1
3	120050000	1	3	164925000	1	3	75975000	1	3	70525000	1	3	94250000	1	4	161475000	2	3	185025000	1	5	4720000	2	4	162640000	1
3	120550000	1	3	165175000	1	3	76500000	1	3	70900000	1	3	94700000	1	4	161700000	1	3	185350000	1	5	5000000	3	4	162960000	1
3	121125000	1	3	165700000	1	3	77675000	1	3	71025000	1	3	95300000	1	4	162025000	3	3	185650000	1	5	5280000	1	4	163240000	1
3	121250000	1	3	166325000	1	3	78025000	1	3	71275000	1	3	95700000	1	4	162225000	2	3	186325000	1	5	5720000	1	4	163960000	1
3	121475000	1	3	167075000	1	3	78550000	1	3	71750000	1	3	96125000	1	4	162350000	1	3	186525000	1	5	6120000	1	4	164320000	1
3	121925000	1	3	167650000	1	3	78725000	1	3	72125000	1	3	96525000	1	4	163175000	1	3	186925000	1	5	6440000	2	4	164560000	1
3	122100000	1	3	167900000	1	3	79575000	1	3	72550000	1	3	96875000	2	4	163375000	1	3	187325000	1	5	6720000	1	4	164800000	2
3	122325000	1	3	168425000	1	3	80050000	1	3	72875000	1	3	97200000	1	4	163950000	2	3	187450000	1	5	7280000	1	4	165000000	1
3	122450000	1	3	168575000	1	3	80475000	1	3	73150000	1	3	97450000	1	4	164475000	1	3	187825000	1	5	8360000	1	4	165280000	1
3	122725000	1	3	169150000	1	3	81025000	1	3	73550000	1	3	97750000	1	4	164950000	1	3	188375000	1	5	9000000	1	4	165680000	1
3	123325000	1	3	169275000	1	3	81325000	1	3	73900000	1	3	98200000	1	4	165700000	1	3	188675000	1	5	9560000	1	4	166440000	1
3	123450000	1	3	169525000	1	3	81625000	1	3	74550000	1	3	98350000	2	4	166400000	1	3	188975000	1	5	9920000	1	4	166840000	1
3	123900000	1	3	169800000	1	3	82100000	1	3	74725000	1	3	98625000	1	4	167050000	1	3	189125000	1	5	10480000	1	4	167040000	1
3	124275000	1	3	170125000	1	3	82300000	2	3	75300000	1	3	98750000	1	4	167550000	2	3	189675000	1	5	11280000	1	4	167480000	1
3	124425000	1	3	170600000	1	3	82625000	1	3	75500000	1	3	99175000	1	4	167875000	1	3	190250000	1	5	11640000	1	4	167960000	1
3	125000000	1	3	171000000	1	3	83200000	1	3	75625000	1	3	99475000	1	4	169050000	1	3	190375000	1	5	11920000	1	4	168320000	1
3	125275000	2	3	171300000	1	3	83900000	1	3	75800000	1	3	99900000	1	4	169925000	1	3	191125000	1	5	12400000	1	4	168640000	1
3	125400000	1	3	171575000	1	3	84250000	1	3	76025000	1	3	100025000	1	4	170525000	1	3	191275000	1	5	12680000	1	4	168920000	1
3	125625000	1	3	171750000	1	3	84650000	1	3	76500000	1	3	100350000	1	4	171025000	1	3	191900000	1	5	13000000	1	4	169560000	1
3	126075000	1	3	172050000	1	3	85450000	1	3	77275000	1	3	100875000	1	4	171275000	1	3	192175000	1	5	13400000	1	4	169880000	1
3	126225000	2	3	172475000	1	3	85950000	1	3	77825000	1	3	101225000	1	4	172425000	1	3	193000000	1	5	13640000	1	4	170320000	1
3	126950000	1	3	173050000	1	3	86375000	1	3	78175000	1	3	101500000	1	4	172750000	1	3	193350000	1	5	14040000	1	4	171040000	2
3	127275000	1	3	173300000	1	3	86750000	1	3	78375000	1	3	101725000	1	4	173175000	2	3	193500000	1	5	14360000	1	4	171640000	1
3	127575000	1	3	173550000	1	3	87100000	1	3	78700000	1	3	101975000	1	4	173675000	1	3	193625000	1	5	14720000	1	4	171880000	1
3	127775000	1	3	174000000	1	3	87275000	1	3	78925000	2	3	102125000	1	4	173800000	1	3	194050000	1	5	15600000	1	4	172160000	1
3	128175000	3	3	174875000	1	3	87475000	1	3	79075000	1	3	102675000	1	4	174525000	1	3	194175000	2	5	16480000	1	4	172360000	1
3	128625000	2	3	176200000	1	3	87950000	1	3	79275000	1	3	103125000	1	4	175125000	1	3	194350000	1	5	17040000	1	4	172680000	1
3	128925000	1	3	176675000	1	3	88250000	1	3	79425000	1	3	103425000	1	4	175275000	1	3	194525000	1	5	17560000	1	4	172880000	2
3	129050000	2	3	177050000	1	3	88425000	3	3	80150000	1	3	103950000	1	4	175650000	1	3	195000000	1	5	17880000	4	4	173160000	1
3	129350000	3	3	177600000	1	3	88950000	2	3	80350000	1	3	104400000	1	4	176525000	1	3	195325000	1	5	18080000	3	4	173600000	1
3	129500000	1	3	178150000	1	3	89075000	3	3	80850000	1	3	104850000	1	4	176875000	1	3	195725000	1	5	18400000	2	4	174560000	1
3	129725000	1	3	178400000	1	3	89625000	1	3	81225000	1	3	105250000	1	4	177275000	1	3	195950000	1	5	18840000	1	4	174880000	1
3	129925000	1	3	178725000	1	3	89875000	1	3	81525000	1	3	105625000	1	4	178000000	1	3	196250000	1	5	19080000	1	4	175080000	1
3	130400000	1	3	179100000	1	3	90325000	1	3	81875000	1	3	105800000	1	4	178500000	2	3	196700000	1	5	19360000	1	4	175640000	1
3	130525000	1	3	179325000	1	3	90500000	1	3	82275000	1	3	106100000	1	4	178825000	4	3	196950000	1	5	20000000	1	4	176160000	1
3	130750000	1	3	179475000	1	3	93450000	1	3	82650000	1	3	106750000	1	4	179175000	5	3	197350000	1	5	20360000	1	4	176520000	1
3	131075000	1	3	180000000	1	3	93575000	1	3	83275000	1	3	106900000	1	4	179450000	3	3	197600000	1	5	20720000	1	4	176960000	1
3	131550000	1	3	180400000	1	3	93875000	1	3	83650000	1	3	107050000	1	4	179575000	1	3	197900000	0	5	20920000	2	4	177360000	1
3	131875000	1	3	180900000	1	3	94225000	1	3	84050000	1	3	107525000	1	4	180125000	1	4	25000	0	5	21560000	1	4	177840000	1
3	132125000	1	3	181425000	2	3	94775000	1	3	84675000	1	3	107875000	1	4	181550000	1	4	150000	2	5	21920000	1	4	178040000	1
3	132375000	1	3	181775000	1	3	95000000	1	3	85350000	1	3	108175000	1	4	182450000	1	4	475000	1	5	22360000	1	4	178800000	1
3	132725000	3	3	182425000	1	3	95550000	1	3	86375000	1	3	108450000	1	4	183575000	1	4	675000	1	5	22600000	1	4	179000000	1
3	132875000	2	3	182600000	1	3	95900000	2	3	86700000	1	3	109125000	1	4	183850000	1	4	1025000	1	5	23120000	1	4	179360000	1
3	133100000	1	3	182800000	1	3	96100000	1	3	86825000	1	3	109525000	1	4	184225000	3	4	1175000	1	5	23600000	1	4	180000000	1
3	133375000	1	3	183150000	1	3	97125000	1	3	86950000	1	3	110175000	1	4	184350000	2	4	1725000	1	5	23960000	2	4	180200000	3
3	133725000	1	3	183275000	2	3	97475000	1	3	87325000	1	3	110300000	1	4	184625000	1	4	1900000	1	5	24200000	1	4	180400000	2
3	134125000	1	3	183550000	1	3	97750000	1	3	87725000	1	3	110625000	1	4	185000000	1	4	2225000	1	5	24560000	3	4	180640000	1
3	134250000	2	3	184075000	1	3	98225000	1	3	88000000	1	3	111150000	1	4	185150000	1	4	2525000	1	5	24840000	2	4	180880000	2
3	134500000	1	3	184275000	1	3	98750000	1	3	88225000	1	3	111375000	1	4	185650000	1	4	2725000	1	5	25040000	1	4	181080000	1
3	134625000	1	3	184550000	1	3	99025000	1	3	88900000	1	3	111850000	1	4	185950000	1	4	2950000	1	5	25320000	1	4	181440000	1
3	135100000	1	3	185050000	1	3	99325000	1	3	89550000	1	3	112150000	1	4	186350000	1	4	3100000	2	5	25600000	1	4	181840000	1
3	135450000	1	3	185350000	1	3	99525000	1	3	90175000	1	3	112275000	1	4	187125000	1	4	3225000	3	5	25840000	1	4	182240000	1
3	135775000	1	3	185650000	1	3	99650000	2	3	90300000	1	3	112425000	1	4	187600000	1	4	3525000	1	5	26240000	1	4	182520000	1
3	135925000	1	3	186275000	1	3	99875000	1	3	90500000	1	3	112750000	1	4	187875000	1	4	3900000	1	5	26640000	1	4	183000000	1
3	136175000	1	3	186550000	1	3	100225000	1	3	93450000	1	3	113025000	1	4	189225000	1	4	4100000	2	5	27000000	1	4	183200000	1
3	136625000	1	3	186900000	1	3	100675000	1	3	93575000	1	3	113250000	1	4	190025000	1	4	4225000	1	5	27360000	1	4	183440000	1
3	136800000	1	3	187100000	1	3	101050000	1	3	93825000	1	3	113800000	1	4	190150000	2	4	4425000	1	5	27760000	1	4	183760000	1
3	137025000	1	3	187450000	1	3	101450000	1	3	94250000	1	3	114225000	1	4	190550000	1	4	5000000	1	5	28040000	1	4	184320000	1
3	137375000	1	3	187575000	1	3	101775000	1	3	94825000	1	3	114725000	1	4	190675000	1	4	5350000	1	5	28440000	1	4	185120000	1
3	137750000	1	3	188425000	1	3	101975000	1	3	95000000	1	3	115275000	1	4	190850000	1	4	5850000	1	5	28800000	1	4	185640000	1
3	138450000	1	3	188675000	1	3	102100000	2	3	95550000	1	3	115575000	1	4	191050000	0	4	6250000	1	5	29280000	1	4	185960000	1
3	138650000	1	3	188975000	1	3	102350000	1	3	95700000	1	3	115750000	1	5	0	0	4	6600000	1	5	29520000	1	4	186360000	1
3	139275000	1	3	189125000	1	3	102800000	1	3	96275000	1	3	116075000	1	5	675000	1	4	7100000	1	5	29840000	1	4	186720000	1
3	139775000	1	3	189550000	2	3	103225000	1	3	96775000	1	3	116475000	1	5	850000	1	4	7575000	1	5	30240000	1	4	186960000	1
3	140150000	1	3	189675000	1	3	103675000	1	3	96950000	2	3	116825000	2	5	1250000	1	4	7775000	1	5	30560000	1	4	187720000	1
3	140425000	1	3	190175000	1	3	104050000	1	3	97350000	3	3	117050000	1	5	1675000	2	4	8025000	1	5	31080000	1	4	187960000	2
3	140600000	1	3	190375000	1	3	104250000	1	3	97475000	1	3	117625000	1	5	1800000	1	4	8200000	1	5	31560000	1	4	188440000	1
3	141000000	1	3	190950000	2	3	104650000	1	3	97775000	1	3	118050000	1	5	2575000	1	4	8450000	1	5	32880000	1	4	188640000	1
3	141200000	1	3	191125000	1	3	104800000	2	3	98300000	1	3	118600000	1	5	3375000	1	4	8600000	1	5	33120000	1	4	188960000	1
3	141500000	1	3	191275000	1	3	105100000	1	3	98725000	1	3	118900000	1	5	4375000	1	4	8950000	1	5	33720000	1	4	189400000	1
3	141850000	1	3	192175000	1	3	105400000	1	3	99175000	1	3	119300000	1	5	4875000	1	4	9150000	1	5	34080000	1	4	189760000	1
3	142000000	1	3	192525000	1	3	105700000	1	3	99525000	1	3	119550000	1	5	5475000	1	4	9375000	1	5	34480000	1	4	190120000	1
3	142300000	1	3	192700000	1	3	106125000	1	3	99650000	1	3	119675000	1	5	6175000	1	4	9700000	1	5	34680000	1	4	190320000	1
3	142600000	1	3	193350000	1	3	106450000	1	3	99875000	1	3	120550000	1	5	6800000	2	4	10125000	1	5	34960000	1	4	190800000	1
3	142725000	1	3	193475000	1	3	106875000	1	3	100025000	1	3	120900000	1	5	6925000	1	4	10575000	1	5	35520000	1	4	191160000	0
3	143050000	2	3	193600000	1	3	107000000	1	3	100225000	1	3	121175000	1	5	7400000	1	4	11050000	1	5	35840000	1	5	120000	0
3	143225000	1	3	194150000	1	3	107475000	1	3	100775000	1	3	121400000	1	5	7900000	1	4	11425000	1	5	36240000	1	5	1440000	1
3	143450000	1	3	194350000	1	3	107625000	1	3	101050000	1	3	121975000	1	5	8025000	1	4	11750000	1	5	36560000	1	5	2000000	1
3	143825000	1	3	194475000	1	3	107875000	1	3	101450000	1	3	122100000	1	5	8750000	1	4	12125000	1	5	37720000	1	5	2360000	2
3	144050000	1	3	195000000	1	3	108200000	1	3	101775000	1	3	122325000	1	5	9200000	1	4	12525000	2	5	38040000	1	5	2600000	1
3	144325000	1	3	195325000	1	3	108550000	1	3	101950000	1	3	122600000	1	5	10025000	1	4	12725000	1	5	38680000	2	5	3000000	1
3	144825000	1	3	195750000	1	3	108675000	1	3	102300000	1	3	122775000	1	5	10250000	1	4	12975000	1	5	39880000	1	5	3360000	1
3	145400000	1	3	195950000	1	3	109225000	1	3	102625000	1	3	123525000	1	5	10425000	1	4	13575000	1	5	40280000	1	5	3920000	1
3	146075000	1	3	196275000	1	3	109600000	1	3	103175000	1	3	123900000	1	5	10700000	1	4	14075000	1	5	40560000	1	5	4240000	1
3	146450000	1	3	196700000	1	3	109925000	1	3	103425000	1	3	124150000	1	5	11250000	1	4	14550000	1	5	41200000	1	5	4640000	1
3	147050000	1	3	196950000	1	3	110200000	2	3	103950000	1	3	124950000	1	5	12075000	1	4	15225000	1	5	41520000	1	5	5080000	1
3	147200000	1	3	197350000	1	3	110325000	1	3	104550000	1	3	125400000	1	5	12200000	1	4	15475000	1	5	41960000	1	5	5320000	1
3	147625000	1	3	197625000	1	3	110900000	1	3	104675000	1	3	125675000	1	5	13225000	1	4	15800000	1	5	42520000	1	5	5800000	1
3	147950000	1	3	197775000	2	3	111350000	1	3	105100000	1	3	126075000	1	5	13950000	1	4	16275000	1	5	43280000	1	5	6040000	2
3	148100000	1	3	197900000	0	3	111475000	1	3	105300000	1	3	126475000	2	5	14700000	1	4	16675000	1	5	44000000	1	5	6280000	3
3	148525000	1	4	25000	0	3	111800000	1	3	105625000	1	3	126750000	1	5	15050000	1	4	17175000	1	5	44280000	1	5	6480000	4
3	148675000	1	4	500000	1	3	112150000	1	3	105800000	1	3	127125000	1	5	15175000	1	4	17525000	1	5	44640000	1	5	7400000	1
3	148925000	1	4	675000	1	3	112275000	1	3	106125000	1	3	127275000	1	5	16475000	1	4	17825000	1	5	45040000	2	5	8320000	1
3	149225000	1	4	1000000	1	3	112500000	1	3	106325000	2	3	127475000	1	5	17100000	1	4	18300000	1	5	45360000	1	5	8720000	1
3	149375000	3	4	1350000	1	3	112750000	1	3	106550000	1	3	127775000	1	5	17225000	2	4	18625000	1	5	45640000	1	5	9080000	1
3	149550000	2	4	1675000	1	3	113025000	1	3	106925000	1	3	127975000	1	5	17450000	1	4	18775000	1	5	45960000	1	5	9440000	1
3	149750000	3	4	1925000	1	3	113250000	3	3	107050000	2	3	128350000	1	5	17600000	2	4	19600000	1	5	46200000	2	5	9760000	1
3	149925000	1	4	2200000	1	3	113400000	2	3	107250000	1	3	128650000	1	5	17725000	1	4	20050000	2	5	46400000	1	5	10000000	1
3	150525000	1	4	2500000	1	3	113750000	1	3	107925000	1	3	128925000	1	5	18350000	1	4	20275000	1	5	49520000	1	5	11040000	1
3	150875000	1	4	2750000	1	3	114225000	1	3	108325000	1	3	129050000	1	5	20700000	1	4	20725000	1	5	50000000	1	5	11400000	1
3	151225000	1	4	2925000	2	3	114600000	1	3	108675000	1	3	129400000	1	5	20950000	1	4	21500000	1	5	50600000	1	5	11600000	1
3	151725000	1	4	3050000	1	3	114925000	1	3	109250000	1	3	129700000	1	5	21275000	1	4	21775000	1	5	50880000	3	5	11920000	1
3	152025000	1	4	3325000	2	3	115350000	1	3	109750000	1	3	129950000	1	5	21525000	1	4	21900000	1	5	51080000	2	5	12280000	1
3	152175000	1	4	3500000	1	3	115600000	1	3	110200000	1	3	130075000	1	5	21800000	2	4	22400000	2	5	51320000	1	5	12480000	1
3	152475000	1	4	3900000	1	3	116075000	1	3	110525000	1	3	130750000	1	5	21925000	1	4	22800000	1	5	51640000	1	5	12880000	1
3	152700000	1	4	4175000	1	3	116475000	1	3	111275000	1	3	131100000	1	5	22225000	1	4	23250000	1	5	52120000	1	5	13120000	1
3	152925000	1	4	4425000	1	3	116650000	2	3	111425000	3	3	131550000	1	5	23075000	1	4	23825000	1	5	53120000	1	5	13400000	1
3	153225000	1	4	4975000	1	3	116925000	1	3	111550000	2	3	131875000	1	5	23225000	1	4	24350000	1	5	53360000	2	5	13600000	1
3	154125000	1	4	6000000	1	3	117375000	1	3	111800000	1	3	132450000	1	5	23825000	1	4	24500000	1	5	54040000	1	5	14240000	1
3	154650000	1	4	6225000	1	3	117725000	1	3	112150000	1	3	132575000	1	5	24100000	1	4	25150000	1	5	54520000	1	5	14920000	3
3	155325000	1	4	6350000	2	3	118075000	1	3	112275000	1	3	132975000	1	5	24650000	1	4	25400000	1	5	54880000	1	5	15320000	2
3	155450000	1	4	6625000	1	3	118575000	1	3	112400000	1	3	133150000	1	5	24900000	1	4	25825000	1	5	55560000	1	5	15560000	1
3	155700000	1	4	6900000	2	3	119000000	1	3	112750000	1	3	133475000	1	5	26775000	1	4	25975000	1	5	55880000	1	5	15960000	1
3	156025000	1	4	7100000	1	3	119325000	1	3	112925000	1	3	133725000	1	5	28225000	1	4	26325000	1	5	56280000	1	5	17040000	1
3	156200000	1	4	7775000	1	3	119550000	1	3	114075000	1	3	134275000	1	5	28775000	2	4	27025000	1	5	56560000	2	5	17480000	2
3	156425000	1	4	8025000	1	3	119825000	1	3	114375000	1	3	134725000	1	5	28900000	1	4	28225000	1	5	56880000	1	5	17880000	1
3	156700000	1	4	8150000	1	3	120275000	2	3	114650000	1	3	135150000	1	5	29750000	2	4	28400000	1	5	57120000	1	5	18120000	1
3	156900000	1	4	8450000	1	3	120525000	1	3	114925000	1	3	135750000	1	5	30000000	1	4	29025000	1	5	57440000	1	5	18720000	1
3	157225000	1	4	8600000	1	3	120825000	1	3	115075000	1	3	136000000	1	5	31050000	1	4	29600000	1	5	57840000	1	5	19040000	1
3	157800000	1	4	8950000	1	3	121225000	1	3	115325000	2	3	136400000	1	5	31275000	2	4	30350000	1	5	58440000	1	5	19240000	2
3	158150000	1	4	9225000	1	3	121400000	1	3	115575000	1	3	136800000	1	5	31475000	1	4	30700000	1	5	58640000	2	5	19440000	1
3	158375000	1	4	9375000	1	3	121700000	1	3	115975000	2	3	137025000	1	5	31925000	1	4	32025000	1	5	58880000	1	5	19760000	1
3	158525000	1	4	9525000	2	3	122075000	1	3	116125000	1	3	137400000	1	5	32125000	1	4	32525000	2	5	59400000	1	5	20160000	1
3	158750000	1	4	9700000	1	3	122325000	1	3	116500000	1	3	137725000	1	5	32650000	1	4	33650000	1	5	59720000	1	5	20480000	1
3	159000000	2	4	9975000	2	3	122625000	1	3	116950000	1	3	138175000	1	5	32775000	1	4	33975000	1	5	60600000	1	5	20720000	1
3	159325000	1	4	10100000	1	3	123300000	1	3	117350000	1	3	138950000	1	5	33475000	1	4	35350000	1	5	60840000	2	5	21640000	2
3	159525000	1	4	10425000	2	3	123450000	1	3	117750000	1	3	139100000	1	5	34050000	1	4	35925000	1	5	61200000	1	5	22240000	1
3	159900000	1	4	10575000	1	3	123750000	1	3	118100000	1	3	139425000	1	5	34425000	1	4	36200000	1	5	61560000	2	5	22440000	2
3	160250000	1	4	10700000	1	3	123950000	1	3	118500000	1	3	139975000	1	5	35025000	1	4	36425000	1	5	61920000	1	5	22640000	1
3	160475000	1	4	11400000	1	3	124425000	1	3	118900000	1	3	140100000	2	5	35625000	2	4	36550000	1	5	62440000	1	5	23080000	1
3	160925000	1	4	11525000	2	3	125000000	1	3	119550000	1	3	140400000	1	5	36050000	1	4	37175000	1	5	62640000	2	5	23520000	1
3	161175000	1	4	11800000	1	3	125375000	1	3	119725000	1	3	140600000	1	5	36600000	1	4	37450000	1	5	62880000	3	5	23720000	2
3	161725000	1	4	11975000	1	3	125700000	1	3	119925000	1	3	140775000	2	5	36725000	1	4	37575000	2	5	63080000	1	5	24240000	1
3	162250000	1	4	12725000	1	3	126075000	1	3	120550000	1	3	141000000	1	5	37375000	1	4	37850000	3	5	63960000	1	5	24440000	1
3	162500000	1	4	13150000	1	3	126200000	1	3	120800000	1	3	141175000	1	5	37750000	1	4	38050000	1	5	64360000	2	5	24840000	1
3	162625000	1	4	13525000	1	3	126425000	1	3	121125000	1	3	141475000	2	5	38225000	1	4	38875000	1	5	64560000	1	5	25240000	1
3	163300000	1	4	13650000	1	3	126750000	1	3	121250000	1	3	141650000	1	5	38975000	1	4	39225000	1	5	65200000	1	5	25680000	1
3	163725000	1	4	14375000	1	3	127075000	1	3	121550000	1	3	141900000	1	5	39350000	1	4	39450000	1	5	65520000	1	5	25880000	1
3	164375000	1	4	15225000	1	3	127300000	1	3	121925000	1	3	142025000	3	5	39575000	1	4	39650000	2	5	66040000	1	5	26240000	1
3	164825000	1	4	15475000	1	3	127450000	1	3	122100000	1	3	142200000	2	5	39725000	2	4	40000000	1	5	66360000	1	5	26560000	1
3	164950000	2	4	15700000	2	3	127775000	1	3	122325000	1	3	142600000	1	5	40275000	1	4	40150000	2	5	66840000	1	5	27120000	1
3	165175000	1	4	16025000	1	3	128050000	1	3	122725000	1	3	142725000	1	5	40750000	1	4	40325000	1	5	67120000	1	5	27320000	1
3	166175000	1	4	16275000	1	3	128350000	1	3	123000000	1	3	142925000	1	5	41600000	2	4	40775000	1	5	67400000	1	5	27600000	1
3	166575000	1	4	16475000	1	3	128600000	1	3	123125000	2	3	143200000	1	5	42500000	1	4	40900000	1	5	67840000	1	5	27800000	3
3	167075000	1	4	17325000	1	3	129025000	1	3	123300000	1	3	143500000	1	5	42900000	1	4	41225000	1	5	68080000	1	5	28000000	2
3	167350000	1	4	17525000	1	3	129200000	2	3	123450000	1	3	143725000	1	5	43025000	2	4	41950000	1	5	68400000	2	5	28240000	1
3	167650000	1	4	17850000	1	3	129350000	1	3	123700000	1	3	144050000	1	5	43625000	1	4	42100000	1	5	68880000	1	5	28560000	1
3	168050000	2	4	18175000	1	3	129500000	1	3	123925000	1	3	144325000	1	5	44875000	1	4	43125000	1	5	70600000	1	5	29200000	1
3	168300000	1	4	18650000	1	3	129725000	1	3	124425000	1	3	144825000	1	5	45025000	1	4	43325000	1	5	70800000	1	5	29520000	1
3	168600000	1	4	19175000	1	3	129925000	1	3	124700000	1	3	145350000	1	5	45750000	1	4	43775000	1	5	71280000	1	5	29720000	1
3	169100000	1	4	19450000	1	3	130150000	1	3	124850000	2	3	146025000	1	5	45875000	1	4	44175000	1	5	71960000	2	5	30280000	1
3	169450000	1	4	20275000	1	3	130475000	2	3	125025000	1	3	146175000	2	5	46150000	2	4	44675000	1	5	73600000	1	5	30680000	1
3	169650000	1	4	20725000	1	3	130750000	1	3	125275000	1	3	146300000	1	5	46400000	1	4	45025000	1	5	74000000	1	5	30920000	4
3	170100000	1	4	21500000	1	3	131075000	1	3	125400000	1	3	146775000	1	5	49325000	1	4	45450000	1	5	74520000	2	5	31120000	3
3	170425000	1	4	21775000	1	3	131350000	1	3	125700000	1	3	147050000	1	5	49450000	2	4	45725000	1	5	74760000	1	5	31520000	2
3	170575000	2	4	22800000	1	3	131875000	1	3	126075000	1	3	147300000	1	5	49575000	1	4	46175000	2	5	75360000	1	5	31760000	1
3	170750000	1	4	22925000	2	3	132125000	1	3	126200000	1	3	147675000	1	5	49950000	1	4	46825000	1	5	76040000	1	5	31960000	1
3	170875000	1	4	23800000	1	3	132300000	2	3	126425000	1	3	148075000	2	5	50250000	1	4	47325000	1	5	76600000	1	5	32880000	1
3	171025000	1	4	24475000	1	3	132450000	1	3	126750000	1	3	148375000	1	5	50375000	1	4	47575000	1	5	77240000	1	5	33120000	1
3	171300000	1	4	25025000	1	3	132575000	1	3	127075000	1	3	148675000	1	5	51325000	2	4	48000000	1	5	77960000	1	5	33720000	1
3	171850000	1	4	25150000	2	3	132950000	1	3	127275000	1	3	148925000	1	5	51925000	1	4	48300000	1	5	78360000	1	5	34120000	1
3	172050000	1	4	25400000	1	3	133125000	1	3	127475000	1	3	149225000	2	5	52225000	1	4	48525000	1	5	78680000	1	5	34480000	1
3	172275000	1	4	25900000	1	3	133525000	1	3	127800000	1	3	149350000	1	5	52400000	1	4	49075000	1	5	79120000	1	5	34680000	1
3	172525000	1	4	26325000	2	3	133700000	2	3	128000000	1	3	149800000	1	5	52775000	1	4	49225000	2	5	79600000	1	5	35360000	1
3	172950000	1	4	27050000	1	3	133925000	1	3	128350000	1	3	149925000	1	5	52950000	2	4	49500000	3	5	80200000	1	5	35840000	1
3	173700000	1	4	27600000	1	3	134275000	1	3	128600000	1	3	150100000	1	5	53525000	1	4	49650000	1	5	81000000	1	5	36320000	1
3	174250000	1	4	28225000	1	3	134950000	1	3	129000000	1	3	150450000	2	5	53800000	1	4	52675000	1	5	82160000	2	5	36600000	2
3	174900000	1	4	29175000	1	3	135400000	1	3	129350000	1	3	150875000	1	5	54200000	1	4	53050000	1	5	82480000	1	5	37120000	1
3	175175000	2	4	30650000	1	3	135625000	1	3	129475000	1	3	151150000	1	5	54450000	1	4	53500000	1	5	82680000	1	5	37640000	1
3	175500000	1	4	31250000	1	3	135775000	1	3	129725000	1	3	151325000	1	5	55025000	1	4	53850000	1	5	83240000	1	5	37920000	1
3	176100000	1	4	31775000	1	3	136275000	1	3	129925000	1	3	151650000	1	5	55175000	1	4	54325000	1	5	83640000	1	5	38120000	1
3	176700000	1	4	31975000	2	3	136450000	1	3	130250000	1	3	151900000	1	5	55575000	1	4	55175000	1	5	84080000	1	5	38360000	1
3	176950000	1	4	32275000	1	3	136775000	1	3	131175000	1	3	152175000	1	5	56150000	1	4	55550000	2	5	84320000	2	5	38680000	1
3	177275000	1	4	32600000	1	3	137300000	1	3	131625000	1	3	152500000	1	5	56600000	1	4	55825000	1	5	84640000	1	5	39240000	1
3	177800000	1	4	33075000	6	3	137775000	1	3	131875000	1	3	152750000	1	5	56825000	1	4	55950000	2	5	84960000	1	5	39440000	1
3	178100000	1	4	33250000	5	3	138200000	1	3	132125000	1	3	152925000	1	5	57625000	1	4	56275000	1	5	85240000	1	5	39880000	1
3	178400000	1	4	33550000	4	3	138475000	1	3	132300000	2	3	153200000	1	5	57750000	1	4	56775000	1	5	85640000	1	5	40200000	1
3	178700000	1	4	33925000	3	3	138650000	1	3	132450000	1	3	153600000	1	5	58175000	1	4	57275000	1	5	86080000	3	5	40480000	1
3	178825000	1	4	34350000	2	3	138950000	2	3	132575000	2	3	154150000	1	5	58475000	1	4	57600000	4	5	86360000	2	5	41160000	1
3	179300000	1	4	34500000	3	3	139100000	1	3	132975000	1	3	154650000	1	5	59075000	1	4	57750000	3	5	86760000	1	5	41400000	1
3	179700000	1	4	34775000	1	3	139425000	1	3	133125000	1	3	154875000	1	5	60250000	1	4	57900000	2	5	87160000	1	5	41880000	1
3	180000000	1	4	35925000	1	3	139800000	1	3	133400000	1	3	155675000	1	5	60850000	1	4	58025000	3	5	87600000	1	5	42240000	1
3	180400000	1	4	36225000	1	3	140025000	1	3	133525000	1	3	156025000	1	5	61525000	1	4	58325000	1	5	88360000	1	5	42480000	2
3	180775000	1	4	36375000	1	3	140350000	1	3	134300000	1	3	156150000	1	5	61725000	1	4	58600000	1	5	88720000	1	5	42680000	1
3	181400000	1	4	36775000	1	3	140625000	1	3	134625000	1	3	156575000	1	5	62100000	1	4	59150000	1	5	89160000	1	5	43280000	1
3	181775000	1	4	37425000	1	3	141000000	1	3	135150000	1	3	156750000	1	5	62675000	2	4	59700000	1	5	89360000	1	5	43920000	1
3	182275000	1	4	37575000	1	3	141325000	1	3	135500000	2	3	156875000	1	5	63475000	1	4	60075000	1	5	89800000	1	5	44240000	1
3	182425000	1	4	37825000	1	3	141575000	1	3	135775000	1	3	157000000	1	5	63900000	2	4	60425000	1	5	90560000	1	5	44600000	1
3	182975000	1	4	38050000	1	3	142000000	1	3	135900000	1	3	157375000	1	5	64100000	1	4	61075000	1	5	91400000	1	5	45160000	1
3	183150000	1	4	38175000	3	3	142275000	1	3	136225000	1	3	157800000	1	5	64675000	2	4	61700000	2	5	91720000	2	5	45360000	1
3	183400000	1	4	38375000	2	3	142600000	1	3	136775000	1	3	157925000	1	5	64900000	1	4	62075000	1	5	92000000	1	5	45600000	1
3	183600000	1	4	38750000	1	3	142750000	1	3	137275000	1	3	158375000	1	5	65475000	1	4	62800000	2	5	92400000	1	5	45960000	1
3	183725000	1	4	38875000	1	3	142975000	1	3	137650000	1	3	158525000	1	5	65675000	1	4	63300000	1	5	92800000	1	5	46160000	2
3	184075000	1	4	39175000	1	3	143225000	1	3	137775000	1	3	158800000	1	5	66275000	1	4	63425000	2	5	93040000	1	5	46440000	1
3	184400000	1	4	39450000	1	3	143500000	1	3	138175000	1	3	159325000	1	5	66425000	1	4	63625000	1	5	93560000	1	5	49320000	1
3	184525000	2	4	40000000	1	3	143625000	2	3	138450000	1	3	159525000	1	5	66825000	1	4	63825000	1	5	93960000	1	5	49960000	1
3	184650000	1	4	40150000	1	3	143975000	1	3	138650000	1	3	159700000	1	5	67425000	1	4	64675000	1	5	94480000	1	5	50520000	1
3	185025000	1	4	40325000	1	3	144325000	1	3	138975000	2	3	159925000	1	5	67575000	1	4	65250000	1	5	94800000	1	5	50840000	1
3	185375000	1	4	40750000	1	3	144725000	1	3	139100000	1	3	160300000	1	5	67850000	1	4	65450000	1	5	95480000	1	5	51080000	2
3	185650000	1	4	40900000	1	3	145125000	1	3	139425000	1	3	160650000	1	5	68375000	1	4	66050000	1	5	95880000	1	5	51280000	1
3	185875000	1	4	41225000	1	3	145650000	1	3	140000000	1	3	160925000	1	5	68825000	1	4	66700000	1	5	96320000	1	5	51640000	1
3	186300000	1	4	41675000	1	3	146350000	1	3	140125000	1	3	161150000	1	5	68950000	1	4	67300000	1	5	96840000	1	5	51840000	2
3	186700000	1	4	41950000	1	3	146650000	1	3	140600000	1	3	161425000	1	5	70200000	1	4	67550000	1	5	97080000	2	5	52880000	1
3	186900000	1	4	42150000	2	3	147050000	1	3	140800000	2	3	161875000	1	5	70700000	1	4	68050000	1	5	97280000	1	5	53280000	1
3	187075000	1	4	42275000	3	3	147175000	1	3	140950000	1	3	162250000	1	5	70950000	1	4	68275000	1	5	97640000	1	5	53680000	2
3	187450000	1	4	42550000	1	3	147550000	1	3	141300000	1	3	162375000	1	5	71600000	1	4	68400000	1	5	97960000	1	5	54040000	1
3	187750000	1	4	42875000	1	3	147800000	1	3	141475000	1	3	163200000	1	5	72125000	1	4	68550000	1	5	99320000	1	5	54480000	1
3	188100000	1	4	43150000	1	3	148225000	1	3	141950000	1	3	163850000	1	5	72400000	2	4	69200000	1	5	99960000	1	5	55040000	2
3	188550000	1	4	43475000	1	3	148375000	1	3	142300000	1	3	164000000	1	5	72875000	1	4	69375000	1	5	100160000	1	5	55400000	1
3	188925000	1	4	44725000	1	3	148700000	1	3	142750000	1	3	164525000	1	5	73175000	1	4	69500000	1	5	100480000	1	5	55720000	2
3	189125000	2	4	45450000	1	3	148950000	2	3	143150000	1	3	165175000	1	5	73550000	1	4	70075000	1	5	100880000	1	5	55920000	1
3	189350000	1	4	46125000	1	3	149600000	1	3	143450000	1	3	165625000	1	5	73950000	1	4	70300000	1	5	101240000	1	5	56920000	1
3	189675000	1	4	46275000	1	3	149800000	2	3	144050000	1	3	165925000	1	5	74225000	2	4	70500000	1	5	102160000	1	5	57160000	1
3	189800000	1	4	46675000	1	3	150225000	3	3	144325000	1	3	166325000	1	5	74350000	1	4	71450000	1	5	102720000	1	5	57520000	1
3	190175000	1	4	46800000	1	3	150875000	1	3	144900000	1	3	166625000	1	5	75000000	1	4	71875000	1	5	103240000	1	5	58040000	1
3	190425000	2	4	47325000	1	3	151200000	1	3	145750000	1	3	167275000	1	5	75600000	1	4	72075000	1	5	103840000	1	5	58600000	1
3	190850000	1	4	47475000	2	3	151575000	1	3	146200000	1	3	167650000	1	5	76125000	2	4	72250000	1	5	104040000	1	5	58880000	1
3	191150000	1	4	47600000	1	3	151850000	1	3	146325000	1	3	167900000	1	5	76375000	1	4	72600000	1	5	104360000	1	5	59360000	1
3	191775000	1	4	47975000	1	3	152275000	1	3	146700000	1	3	168325000	1	5	76750000	1	4	72900000	1	5	104560000	1	5	59560000	2
3	192200000	1	4	48150000	2	3	152725000	1	3	147125000	1	3	168750000	1	5	77125000	1	4	73150000	1	5	104880000	1	5	59760000	1
3	192525000	1	4	48300000	1	3	153100000	1	3	147600000	1	3	168950000	1	5	77300000	1	4	73375000	2	5	105160000	2	5	60240000	2
3	192875000	1	4	48500000	1	3	153375000	1	3	147800000	2	3	169225000	1	5	77600000	1	4	73975000	1	5	105360000	1	5	60600000	1
3	193350000	1	4	49075000	1	3	153750000	1	3	148375000	1	3	169475000	1	5	78275000	1	4	74125000	1	5	105840000	1	5	60800000	1
3	193750000	1	4	49225000	2	3	154000000	1	3	148650000	1	3	169625000	1	5	79375000	1	4	74450000	1	5	106200000	1	5	61200000	1
3	194125000	1	4	49500000	3	3	154150000	1	3	149550000	1	3	170125000	1	5	79650000	1	4	74875000	2	5	106480000	1	5	62240000	1
3	194375000	1	4	49650000	1	3	154675000	1	3	149750000	2	3	170475000	1	5	79975000	1	4	75050000	1	5	106800000	1	5	62640000	1
3	194575000	1	4	52575000	1	3	155050000	1	3	149925000	1	3	170600000	1	5	80700000	1	4	75775000	1	5	107240000	1	5	63000000	1
3	195325000	1	4	52700000	1	3	155475000	1	3	150050000	1	3	170950000	3	5	81275000	1	4	76050000	1	5	108280000	1	5	63760000	1
3	195525000	1	4	53075000	1	3	155850000	1	3	150325000	1	3	171150000	2	5	81575000	1	4	76425000	1	5	108600000	1	5	64240000	1
3	195650000	1	4	53425000	1	3	155975000	1	3	150750000	1	3	171325000	1	5	82125000	1	4	76675000	2	5	109160000	1	5	64520000	1
3	195775000	1	4	53875000	1	3	156250000	1	3	150875000	1	3	171700000	1	5	82850000	2	4	76900000	1	5	109680000	1	5	64720000	1
3	195950000	1	4	54025000	3	3	156475000	1	3	151200000	1	3	172050000	1	5	82975000	1	4	77025000	1	5	110280000	1	5	65280000	1
3	196075000	1	4	54325000	2	3	156725000	1	3	151650000	1	3	172275000	1	5	83575000	1	4	77325000	1	5	110680000	1	5	65840000	1
3	196950000	1	4	55175000	1	3	156875000	1	3	151925000	1	3	172500000	1	5	84525000	1	4	77950000	1	5	111080000	1	5	66240000	1
3	197150000	1	4	55850000	1	3	157025000	1	3	152275000	1	3	172775000	1	5	85725000	1	4	78150000	1	5	111280000	1	5	66760000	1
3	197700000	1	4	56200000	1	3	157275000	1	3	152725000	1	3	172950000	1	5	85975000	2	4	78650000	1	5	112800000	1	5	67040000	1
3	197900000	0	4	56325000	2	3	157925000	1	3	152950000	1	3	173550000	1	5	86325000	1	4	78875000	1	5	113320000	1	5	67400000	1
4	0	0	4	56775000	1	3	158325000	1	3	153225000	1	3	174025000	1	5	86700000	1	4	79125000	1	5	113560000	1	5	67920000	1
4	400000	1	4	57250000	1	3	158525000	1	3	153750000	1	3	174300000	1	5	87025000	1	4	79500000	1	5	114280000	1	5	68120000	1
4	675000	1	4	57375000	1	3	158700000	1	3	154025000	1	3	174825000	1	5	87525000	1	4	79800000	1	5	114800000	1	5	68880000	1
4	975000	2	4	57750000	1	3	158975000	1	3	154475000	1	3	175200000	1	5	87950000	1	4	80025000	1	5	115760000	1	5	70600000	1
4	1100000	1	4	57875000	1	3	159300000	2	3	154750000	1	3	175550000	1	5	88475000	1	4	80650000	1	5	116080000	2	5	70800000	1
[truncated: 7,046 more rows]
